# Supplementary material for: Novel Betanucleorhabdoviruses Infecting Elderberry (Sambucus nigra L.): Genome Characterization and Genetic Variability
Source: Pathogens. 2024 May 24;13(6):445. doi: 10.3390/pathogens13060445 (PMC11206775; doi:10.3390/pathogens13060445)
Supplement: Supplementary file 1 [file pathogens-13-00445-s001.zip]

Archive with 2 entries (2 files):
- TableS2.xlsx
- TableS1.pdf
