# Supplementary material for: Novel Betanucleorhabdoviruses Infecting Elderberry (Sambucus nigra L.): Genome Characterization and Genetic Variability
Source: Pathogens. 2024 May 24;13(6):445. doi: 10.3390/pathogens13060445 (PMC11206775; doi:10.3390/pathogens13060445)
Supplement: Supplementary file 1 [file pathogens-13-00445-s001.zip › TableS2.xlsx]

## Sheet: FG-CDS
Table S2: Sequence comparisons of novel Sambucus betanucleorhabdoviruses 1 to 5 with selected isolates of member species of genus Betanucleorhabdovirus (full genome and coding sequences p-distance analyses).
Dana Šafářová, Thierry Candresse, Jana Veselská and Milan Navrátil: Novel betanucleorhabdoviruses infecting elderberry (Sambucus nigra L.) – genome characterization and genetic variability.
	SaBNV5-B78-27	SaBNV5-B160-296	SaBNV5-B160-295	SaBNV4-78-29	SaBVN4-B160-299	SaBNV3-B160-297	SaBNV3-B42	SaBNV3-B78-28	SaBNV2-B78-30	SaBNV2-B160-302	SaBNV2-B160-301	SaBNV2-B160-300	SaBNV1-B160-298	TBRV1-BER19ST2	TBRV2-09-50	TBRV2-SKO20ST2	TBRV2-OL20AT	TBRV2-BR	DYVV	BmV2	ZPNRV	SYVV	TarBRV1-TUR20SW	TarBRV1-PLE20SW	PYBNV1	BCaRV-Veloy	BCaRV-BcNRV1/KB1	SYNV-SYECG	PV-0052-SYNV	PBNV1	RhoDeV1-RDV1	AaNV	ApRVA	MFSV	TaVCV
B78-27 (PP711311)		0.994444	0.9343	0.854691	0.856348	0.852927	0.851717	0.852927	0.831235	0.831477	0.832567	0.823373	0.809823	0.702375	0.701844	0.700146	0.701601	0.700558	0.48291	0.481527	0.48384	0.453064	0.411736	0.412958	0.402064	0.420396	0.421439	0.39862	0.396896	0.370083	0.373768	0.301778	0.334247	0.20559	0.199679
B160-296 (PP711312)	0.982032		0.933333	0.85324	0.854655	0.851959	0.85075	0.851234	0.831235	0.831477	0.832809	0.823857	0.808856	0.703102	0.702086	0.700388	0.701601	0.700315	0.482666	0.480548	0.484326	0.452821	0.41198	0.413203	0.401573	0.419907	0.42095	0.398867	0.397142	0.369597	0.374526	0.301778	0.334745	0.205329	0.199679
B160-295 (PP711313)	0.84835	0.847389		0.849613	0.85127	0.849057	0.847847	0.848815	0.829782	0.830266	0.829906	0.822163	0.804016	0.704799	0.69966	0.69869	0.699903	0.701043	0.482422	0.481527	0.485541	0.452578	0.410758	0.413203	0.403047	0.420885	0.421684	0.399113	0.396649	0.370568	0.375537	0.301778	0.333998	0.204545	0.198073
B78-29 (PP711314)	0.738198	0.738049	0.738995		0.988392	0.845521	0.845278	0.844794	0.824043	0.82477	0.822233	0.820295	0.799952	0.706453	0.706654	0.708111	0.708111	0.707311	0.485337	0.487142	0.483581	0.454479	0.410671	0.411894	0.400492	0.423745	0.424057	0.393835	0.392109	0.366553	0.373387	0.299825	0.336325	0.207266	0.194534
B160-299 (PP711315)	0.739811	0.739143	0.737713	0.964466		0.845725	0.845483	0.845241	0.824727	0.825455	0.821463	0.819525	0.798692	0.703955	0.705854	0.707554	0.707797	0.706511	0.484723	0.487261	0.483942	0.45459	0.408323	0.409547	0.399852	0.422135	0.421955	0.393192	0.391465	0.365184	0.373735	0.299147	0.335661	0.206797	0.194318
B160-297 (PP711318)	0.736268	0.736045	0.734842	0.730781	0.731415		0.986938	0.982825	0.823971	0.823487	0.822163	0.817808	0.795306	0.704656	0.703883	0.703398	0.702427	0.703326	0.484352	0.482235	0.483832	0.451534	0.407933	0.408668	0.403397	0.42207	0.423359	0.393536	0.392549	0.372568	0.371204	0.299749	0.334081	0.20486	0.19443
B42 (PP711317)	0.735056	0.734908	0.733056	0.730904	0.73139	0.968822		0.981374	0.823971	0.823487	0.821437	0.817566	0.793854	0.704171	0.703155	0.70267	0.701942	0.703569	0.484352	0.48199	0.483832	0.451534	0.408913	0.409647	0.40315	0.422559	0.423849	0.394523	0.393289	0.372082	0.370698	0.299749	0.333832	0.203815	0.193894
B78-28 (PP711316)	0.734783	0.734709	0.733581	0.732268	0.732084	0.953953	0.952554		0.825182	0.824697	0.821921	0.817566	0.795064	0.706353	0.703641	0.703883	0.703398	0.704783	0.483863	0.480519	0.485047	0.452021	0.409158	0.410137	0.402658	0.422804	0.424094	0.393782	0.392302	0.370866	0.371457	0.298747	0.334331	0.203815	0.194162
B78-30 (PP711319)	0.719717	0.720462	0.720864	0.714115	0.716611	0.714286	0.715628	0.713838		0.994915	0.958111	0.931235	0.793705	0.697404	0.701725	0.701967	0.70221	0.702138	0.479931	0.483444	0.482725	0.453437	0.408088	0.408824	0.395171	0.415381	0.416912	0.391949	0.391455	0.36295	0.37038	0.300477	0.330172	0.207374	0.194318
B160-302 (PP711310)	0.720906	0.721651	0.722628	0.713518	0.716535	0.713689	0.715372	0.713466	0.989283		0.95908	0.93293	0.794673	0.697646	0.701967	0.70221	0.70221	0.702381	0.48091	0.483444	0.482482	0.453681	0.408333	0.409069	0.394925	0.415626	0.417157	0.391949	0.391455	0.362463	0.37038	0.300477	0.330422	0.207636	0.195122
B160-301 (PP711320)	0.720847	0.721891	0.72257	0.71211	0.713635	0.71549	0.717099	0.714989	0.885819	0.886839		0.931043	0.793128	0.697139	0.699757	0.700243	0.699515	0.699684	0.479824	0.484559	0.4814	0.453106	0.409013	0.409748	0.397834	0.416789	0.41734	0.393386	0.392646	0.362685	0.36978	0.301253	0.330424	0.205905	0.195501
B160-300 (PP711321)	0.715839	0.716956	0.715849	0.713497	0.713231	0.714509	0.715148	0.714435	0.836261	0.83823	0.836609		0.790225	0.702473	0.70267	0.704612	0.703398	0.70454	0.476889	0.482353	0.479942	0.448965	0.409013	0.409993	0.394879	0.421194	0.421014	0.391905	0.391165	0.363415	0.372311	0.3	0.328678	0.207473	0.197643
B160-298 (PP711309)	0.703205	0.703726	0.702476	0.699985	0.698838	0.698393	0.699814	0.699256	0.69454	0.69436	0.697128	0.697921		0.704413	0.701699	0.701699	0.700485	0.698228	0.483737	0.480882	0.479699	0.454811	0.410727	0.411707	0.399311	0.418992	0.419789	0.394373	0.394126	0.367307	0.371045	0.304261	0.335661	0.210086	0.195233
Tomato betanucleorhabdovirus 1 (BER19ST2, OL472119)	0.65192	0.651622	0.652343	0.647932	0.64686	0.650045	0.651692	0.650569	0.644149	0.643897	0.645959	0.64573	0.646711		0.715013	0.715498	0.716469	0.712761	0.481898	0.482725	0.485881	0.448537	0.410338	0.409603	0.398522	0.412729	0.413278	0.393086	0.392346	0.370677	0.370755	0.302232	0.333416	0.203607	0.197858
Tomato betanucleorhabdovirus 2 (09-50, OP441765)	0.652333	0.652706	0.650814	0.652337	0.652662	0.649704	0.651923	0.647609	0.655586	0.655488	0.658533	0.652546	0.65052	0.665694		0.982784	0.96581	0.937909	0.485427	0.48528	0.487329	0.452881	0.415154	0.414419	0.400148	0.420343	0.423105	0.395205	0.394217	0.370154	0.366151	0.301029	0.329588	0.20225	0.194854
Tomato betanucleorhabdovirus 2 (SKO20ST2, OL472113)	0.651441	0.651441	0.652284	0.651516	0.650569	0.650632	0.653228	0.647252	0.655009	0.655175	0.657389	0.653025	0.652177	0.667216	0.952218		0.967507	0.936697	0.485672	0.484544	0.485867	0.452148	0.414664	0.413928	0.398669	0.420343	0.423351	0.395452	0.394464	0.368691	0.366151	0.300276	0.330087	0.201988	0.19405
Tomato betanucleorhabdovirus 2 (BOL20AT, OL472116)	0.648697	0.649294	0.649791	0.650037	0.650962	0.649603	0.650849	0.646236	0.654259	0.654386	0.655703	0.651969	0.651441	0.664446	0.899821	0.898258		0.94082	0.485917	0.487488	0.487329	0.451172	0.4154	0.415154	0.401134	0.420343	0.423105	0.396441	0.395699	0.372348	0.367927	0.299021	0.330836	0.203297	0.19405
Tomato betanucleorhabdovirus 2 (BR, OQ513467)	0.650314	0.650015	0.645855	0.650861	0.649989	0.650475	0.65319	0.650326	0.653003	0.653814	0.656755	0.652969	0.650696	0.663496	0.850856	0.851976	0.853515		0.480647	0.481718	0.484036	0.44884	0.409615	0.410596	0.4	0.421672	0.422964	0.393572	0.392831	0.369024	0.368434	0.299096	0.327672	0.203873	0.194638
Datura yellow vein virus (KM823531)	0.532109	0.533486	0.53214	0.533078	0.533042	0.536623	0.537077	0.537519	0.528812	0.53114	0.531001	0.533502	0.532736	0.533159	0.539453	0.539134	0.535462	0.535835		0.691073	0.491069	0.461426	0.412127	0.412127	0.404013	0.427939	0.429486	0.395435	0.393707	0.37396	0.378145	0.307789	0.337675	0.202259	0.187112
Bacopa monnieri virus 2 (India, BK014480)	0.533062	0.534368	0.529945	0.538065	0.538491	0.534399	0.53399	0.534169	0.532595	0.532878	0.530551	0.529584	0.529276	0.53377	0.540915	0.54166	0.541455	0.535326	0.666052		0.496567	0.464889	0.414755	0.414508	0.405553	0.428009	0.430049	0.398015	0.39777	0.377238	0.375414	0.304973	0.33584	0.202102	0.190027
Zhuye pepper nucleorhabdovirus (ZPNu1, MH323437)	0.526324	0.528351	0.525956	0.526827	0.527765	0.530726	0.531248	0.530141	0.526848	0.528163	0.529292	0.528188	0.527092	0.523447	0.536797	0.538867	0.537029	0.533384	0.530695	0.535855		0.485165	0.413043	0.413776	0.400835	0.433741	0.436017	0.398768	0.399261	0.368332	0.37421	0.292104	0.328187	0.201044	0.186681
Sowthistle yellow vein virus (HWY65, MT185675)	0.503026	0.50198	0.498581	0.504719	0.50704	0.507919	0.508292	0.506051	0.506113	0.506751	0.507356	0.504386	0.505278	0.507472	0.513327	0.516633	0.515356	0.511638	0.516584	0.51181	0.525205		0.40968	0.409435	0.400639	0.429581	0.430139	0.39341	0.39312	0.369644	0.372198	0.302454	0.336732	0.201302	0.185126
Taraxacum betanucleorhabdovirus 1 (TUR20SW, OL472121)	0.491553	0.491704	0.490017	0.489613	0.490856	0.495415	0.49658	0.494138	0.490314	0.490239	0.495286	0.489751	0.486263	0.489748	0.490119	0.491024	0.489063	0.48491	0.489156	0.486466	0.488285	0.476517		0.983967	0.471804	0.416016	0.418519	0.443552	0.442092	0.374335	0.365632	0.297467	0.329365	0.19697	0.197273
Taraxacum betanucleorhabdovirus 1 (PLE20SW, OL472118)	0.491073	0.490623	0.490549	0.489848	0.491992	0.494743	0.49553	0.494594	0.490094	0.489951	0.493707	0.489197	0.486281	0.489979	0.489445	0.490356	0.487334	0.483796	0.490973	0.487499	0.490287	0.476938	0.96469		0.470831	0.416016	0.418275	0.443066	0.442092	0.373127	0.366894	0.29847	0.328869	0.196708	0.19567
Paris yunnanensis betanucleorhabdovirus 1 (2020MPV01, OL439478)	0.491682	0.492811	0.493941	0.491852	0.491398	0.490654	0.491409	0.491677	0.487663	0.48821	0.491525	0.489827	0.484981	0.482837	0.49467	0.49815	0.496257	0.496561	0.489755	0.495091	0.485399	0.476002	0.51945	0.519646		0.413827	0.415113	0.478145	0.479288	0.372997	0.368554	0.292708	0.334333	0.190976	0.197312
Black currant nucleorhabdovirus 1 (Veloy, MF543022)	0.479076	0.481094	0.477848	0.479278	0.481454	0.483323	0.483772	0.483145	0.481693	0.481868	0.4835	0.484154	0.474228	0.476936	0.488381	0.488542	0.486423	0.487524	0.487494	0.486445	0.485925	0.482143	0.477968	0.478944	0.47586		0.97078	0.402505	0.402798	0.383998	0.395902	0.298665	0.342027	0.197602	0.181915
Black currant nucleorhabdovirus 1 (BcNRV1/KB1, OP352886)	0.478095	0.478995	0.47817	0.478745	0.480328	0.483818	0.482121	0.481718	0.482147	0.481255	0.4838	0.484426	0.476259	0.477496	0.487995	0.48717	0.487162	0.48604	0.488209	0.486349	0.490181	0.485378	0.4786	0.479725	0.47798	0.901801		0.403785	0.403832	0.385252	0.39443	0.297631	0.341785	0.197341	0.183133
Sonchus yellow net virus (SYECG, L32603)	0.468764	0.46846	0.468886	0.466188	0.46768	0.467337	0.467114	0.465037	0.465227	0.466146	0.467111	0.466947	0.458289	0.471233	0.469511	0.467585	0.470349	0.470746	0.469192	0.469951	0.468477	0.466314	0.49167	0.489862	0.49932	0.545595	0.541189		0.974167	0.362929	0.366954	0.291603	0.328239	0.195738	0.190772
Sonchus yellow net nucleorhabdovirus isolate (PV-0052, MT613317)	0.466717	0.467098	0.468971	0.466697	0.469029	0.467881	0.467657	0.465047	0.465426	0.466269	0.467463	0.468752	0.459371	0.469439	0.470552	0.469544	0.470088	0.469642	0.469238	0.470625	0.469054	0.467683	0.490613	0.490092	0.502946	0.547309	0.542542	0.959834		0.364079	0.36714	0.290928	0.328321	0.19516	0.192609
Picris betanucleorhabdovirus 1 (BOL20SW, OL472130)	0.460554	0.459661	0.45554	0.457369	0.457823	0.462335	0.464352	0.461991	0.4543	0.452947	0.4543	0.459627	0.457898	0.460546	0.466597	0.467719	0.467491	0.463133	0.465699	0.462959	0.458432	0.455294	0.453084	0.454438	0.462619	0.454141	0.455061	0.447953	0.446091		0.401236	0.295172	0.33944	0.198548	0.1877
Rhododendron delavayi virus 1 (BK014301)	0.462992	0.462278	0.461606	0.461226	0.46043	0.467504	0.468695	0.467387	0.463331	0.462772	0.462104	0.465805	0.464106	0.462975	0.468915	0.471068	0.466592	0.460248	0.471159	0.464824	0.461636	0.456656	0.454131	0.454195	0.455496	0.463195	0.463811	0.452975	0.452445	0.557129		0.292022	0.34185	0.206548	0.184771
Alfalfa associated nucleorhabdovirus (HZ10-01, MG948563)	0.435577	0.434579	0.432069	0.438889	0.43824	0.436445	0.437687	0.437529	0.43764	0.439504	0.436839	0.436392	0.435043	0.432724	0.439367	0.442404	0.440516	0.441753	0.425264	0.423801	0.420585	0.419224	0.414974	0.415126	0.427718	0.416092	0.416979	0.419793	0.419325	0.417173	0.426293		0.305858	0.198682	0.190167
Apple rootstock virus A (MH778545)	0.438617	0.439997	0.439365	0.444103	0.445068	0.444658	0.443677	0.444283	0.438801	0.438352	0.439775	0.44441	0.445401	0.440878	0.445112	0.446908	0.445489	0.447498	0.445457	0.444427	0.436763	0.438299	0.439088	0.441	0.439701	0.438964	0.437145	0.428856	0.428615	0.444276	0.449302	0.424813		0.195893	0.189357
Maize fine streak virus (AY618417)	0.382927	0.382383	0.378707	0.380607	0.379251	0.386142	0.38715	0.38437	0.380584	0.380569	0.381623	0.377698	0.385635	0.379407	0.384832	0.385747	0.383718	0.383153	0.38008	0.377679	0.378882	0.369564	0.377302	0.375835	0.376625	0.380087	0.378452	0.376964	0.376122	0.385539	0.380676	0.377749	0.381962		0.196978
Taro vein chlorosis virus (AY674964)	0.376797	0.377915	0.378185	0.380735	0.378719	0.380809	0.379518	0.379367	0.375746	0.375919	0.37803	0.381661	0.375993	0.376178	0.380029	0.378385	0.375963	0.379283	0.367232	0.369358	0.364715	0.365543	0.367282	0.366649	0.368624	0.365679	0.363372	0.359494	0.360873	0.36879	0.365792	0.357161	0.361673	0.373166

## Sheet: N NT-AA
Table S2: Sequence comparisons of novel Sambucus betanucleorhabdoviruses 1 to 5 with selected isolates of member species of genus Betanucleorhabdovirus (ORF-coat protein: nt and aa p-distance analyses)
	SaBNV5-B78-27	SaBNV5-B160-296	SaBNV5-B160-295	SaBNV4-78-29	SaBVN4-B160-299	SaBNV3-B160-297	SaBNV3-B42	SaBNV3-B78-28	SaBNV2-B78-30	SaBNV2-B160-302	SaBNV2-B160-301	SaBNV2-B160-300	SaBNV1-B160-298	TBRV1-BER19ST2	TBRV2-09-50	TBRV2-SKO20ST2	TBRV2-OL20AT	TBRV2-BR	DYVV	BmV2	ZPNRV	SYVV	TarBRV1-TUR20SW	TarBRV1-PLE20SW	PYBNV1	BCaRV-Veloy	BCaRV-BcNRV1/KB1	SYNV-SYECG	PV-0052-SYNV	PBNV1	RhoDeV1-RDV1	AaNV	ApRVA	MFSV	TaVCV
B78-27 (PP711311)		1	0.98022	0.967033	0.967033	0.96044	0.958242	0.96044	0.951648	0.951648	0.951648	0.940659	0.934066	0.848352	0.826374	0.828571	0.828571	0.828571	0.600446	0.607143	0.600442	0.536264	0.533333	0.533333	0.508811	0.49011	0.49011	0.497788	0.497788	0.424779	0.400881	0.354545	0.439636	0.216895	0.198218
B160-296 (PP711312)	0.983988		0.98022	0.967033	0.967033	0.96044	0.958242	0.96044	0.951648	0.951648	0.951648	0.940659	0.934066	0.848352	0.826374	0.828571	0.828571	0.828571	0.600446	0.607143	0.600442	0.536264	0.533333	0.533333	0.508811	0.49011	0.49011	0.497788	0.497788	0.424779	0.400881	0.354545	0.439636	0.216895	0.198218
B160-295 (PP711313)	0.868996	0.870451		0.958242	0.962637	0.953846	0.951648	0.953846	0.938462	0.938462	0.938462	0.927473	0.934066	0.843956	0.81978	0.821978	0.821978	0.824176	0.600446	0.611607	0.602649	0.538462	0.533333	0.533333	0.511013	0.487912	0.485714	0.5	0.5	0.424779	0.400881	0.361364	0.439636	0.216895	0.195991
B78-29 (PP711314)	0.775109	0.777293	0.781659		0.995604	0.958242	0.956044	0.958242	0.949451	0.949451	0.951648	0.945055	0.942857	0.852747	0.824176	0.826374	0.826374	0.828571	0.598214	0.611607	0.602649	0.538462	0.531111	0.531111	0.515419	0.49011	0.49011	0.493363	0.493363	0.429204	0.396476	0.356818	0.43508	0.210046	0.198218
B160-299 (PP711315)	0.774381	0.773654	0.783843	0.973071		0.96044	0.958242	0.96044	0.947253	0.947253	0.949451	0.942857	0.947253	0.854945	0.826374	0.828571	0.828571	0.830769	0.598214	0.611607	0.602649	0.538462	0.531111	0.531111	0.515419	0.494505	0.492308	0.495575	0.495575	0.429204	0.396476	0.356818	0.43508	0.210046	0.195991
B160-297 (PP711318)	0.796215	0.796215	0.795488	0.793304	0.788937		0.997802	1	0.947253	0.947253	0.947253	0.938462	0.934066	0.852747	0.832967	0.835165	0.832967	0.830769	0.602679	0.616071	0.600442	0.534066	0.535556	0.535556	0.515419	0.496703	0.494505	0.495575	0.495575	0.424779	0.403084	0.365909	0.441913	0.210046	0.200445
B42 (PP711317)	0.794032	0.791849	0.789665	0.790393	0.789665	0.977438		0.997802	0.947253	0.947253	0.947253	0.938462	0.931868	0.850549	0.832967	0.835165	0.832967	0.830769	0.600446	0.616071	0.600442	0.531868	0.535556	0.535556	0.515419	0.496703	0.494505	0.495575	0.495575	0.424779	0.403084	0.365909	0.441913	0.212329	0.200445
B78-28 (PP711316)	0.797671	0.796215	0.79476	0.799854	0.794032	0.962154	0.958515		0.947253	0.947253	0.947253	0.938462	0.934066	0.852747	0.832967	0.835165	0.832967	0.830769	0.602679	0.616071	0.600442	0.534066	0.535556	0.535556	0.515419	0.496703	0.494505	0.495575	0.495575	0.424779	0.403084	0.365909	0.441913	0.210046	0.200445
B78-30 (PP711319)	0.79476	0.796943	0.793304	0.779476	0.777293	0.783115	0.780204	0.781659		1	0.991209	0.975824	0.936264	0.843956	0.817582	0.81978	0.81978	0.81978	0.598214	0.611607	0.600442	0.534066	0.533333	0.533333	0.515419	0.492308	0.492308	0.497788	0.497788	0.424779	0.398678	0.361364	0.439636	0.212329	0.207127
B160-302 (PP711310)	0.800582	0.802766	0.796943	0.776565	0.775837	0.783843	0.783843	0.783843	0.987627		0.991209	0.975824	0.936264	0.843956	0.817582	0.81978	0.81978	0.81978	0.598214	0.611607	0.600442	0.534066	0.533333	0.533333	0.515419	0.492308	0.492308	0.497788	0.497788	0.424779	0.398678	0.361364	0.439636	0.212329	0.207127
B160-301 (PP711320)	0.791121	0.794032	0.789665	0.774381	0.773654	0.783843	0.781659	0.780204	0.893013	0.895924		0.971429	0.931868	0.843956	0.815385	0.817582	0.817582	0.817582	0.595982	0.609375	0.602649	0.534066	0.531111	0.531111	0.513216	0.492308	0.492308	0.497788	0.497788	0.424779	0.398678	0.356818	0.439636	0.212329	0.2049
B160-300 (PP711321)	0.795488	0.793304	0.784571	0.775837	0.770742	0.777293	0.776565	0.775837	0.861718	0.862445	0.856623		0.934066	0.848352	0.826374	0.828571	0.828571	0.828571	0.595982	0.607143	0.596026	0.531868	0.528889	0.528889	0.517621	0.492308	0.492308	0.497788	0.497788	0.422566	0.405286	0.359091	0.439636	0.214612	0.2049
B160-298 (PP711309)	0.783843	0.786026	0.779476	0.757642	0.762737	0.768559	0.775109	0.780204	0.775837	0.778748	0.772198	0.782387		0.850549	0.817582	0.81978	0.81978	0.81978	0.604911	0.622768	0.600442	0.542857	0.535556	0.535556	0.517621	0.494505	0.492308	0.50885	0.50885	0.431416	0.403084	0.361364	0.441913	0.219178	0.200445
Tomato betanucleorhabdovirus 1 (BER19ST2, OL472119)	0.750364	0.749636	0.729985	0.733624	0.732897	0.736536	0.737991	0.744541	0.737991	0.739447	0.74163	0.74818	0.742358		0.828571	0.830769	0.832967	0.828571	0.598214	0.616071	0.598234	0.540659	0.515556	0.515556	0.504405	0.494505	0.494505	0.49115	0.49115	0.433628	0.396476	0.365909	0.43508	0.216895	0.198218
Tomato betanucleorhabdovirus 2 (09-50, OP441765)	0.730713	0.729258	0.729985	0.731441	0.731441	0.724163	0.730713	0.721252	0.712518	0.714702	0.727074	0.729985	0.725619	0.726346		0.997802	0.995604	0.98022	0.59375	0.620536	0.593819	0.534066	0.522222	0.52	0.504405	0.483516	0.479121	0.486726	0.486726	0.418142	0.407489	0.361364	0.439636	0.223744	0.209354
Tomato betanucleorhabdovirus 2 (SKO20ST2, OL472113)	0.731441	0.72853	0.722707	0.724891	0.720524	0.727802	0.735808	0.724891	0.711063	0.713246	0.725619	0.734352	0.724163	0.730713	0.960699		0.997802	0.982418	0.595982	0.618304	0.596026	0.536264	0.522222	0.52	0.504405	0.485714	0.481319	0.488938	0.488938	0.418142	0.407489	0.361364	0.439636	0.223744	0.209354
Tomato betanucleorhabdovirus 2 (BOL20AT, OL472116)	0.723435	0.721252	0.720524	0.717613	0.718341	0.725619	0.724163	0.720524	0.723435	0.72198	0.731441	0.732169	0.737991	0.72853	0.921397	0.924309		0.982418	0.595982	0.618304	0.596026	0.536264	0.522222	0.52	0.504405	0.485714	0.481319	0.488938	0.488938	0.418142	0.407489	0.359091	0.441913	0.223744	0.211581
Tomato betanucleorhabdovirus 2 (BR, OQ513467)	0.723435	0.721252	0.722707	0.730713	0.724891	0.725619	0.72853	0.72853	0.720524	0.724891	0.735808	0.742358	0.723435	0.729258	0.887918	0.896652	0.89738		0.59375	0.613839	0.593819	0.536264	0.52	0.517778	0.506608	0.487912	0.483516	0.482301	0.482301	0.418142	0.409692	0.354545	0.439636	0.221461	0.207127
Datura yellow vein virus (KM823531)	0.605926	0.611852	0.617778	0.597778	0.598519	0.61037	0.608148	0.602222	0.598519	0.6	0.608889	0.600741	0.61037	0.617778	0.61037	0.607407	0.601481	0.602963		0.790646	0.697987	0.552339	0.522422	0.522422	0.53125	0.492205	0.492205	0.491031	0.495516	0.42953	0.411633	0.369863	0.464368	0.203704	0.213964
Bacopa monnieri virus 2 (India, BK014480)	0.6	0.602222	0.591852	0.602963	0.601481	0.604444	0.602963	0.60963	0.601481	0.600741	0.608889	0.604444	0.611852	0.604444	0.616296	0.617778	0.620741	0.612593	0.716186		0.680089	0.556793	0.529148	0.529148	0.544643	0.496659	0.496659	0.491031	0.493274	0.431767	0.418345	0.360731	0.466667	0.212963	0.204955
Zhuye pepper nucleorhabdovirus (ZPNu1, MH323437)	0.605531	0.611354	0.607715	0.60262	0.601892	0.612809	0.613537	0.610626	0.605531	0.606987	0.604803	0.606259	0.588064	0.604076	0.596798	0.608443	0.601164	0.607715	0.646711	0.652624		0.576754	0.525499	0.525499	0.547253	0.49345	0.49345	0.507726	0.507726	0.437363	0.4	0.353075	0.429545	0.204545	0.213333
Sowthistle yellow vein virus (HWY65, MT185675)	0.576419	0.574964	0.57278	0.576419	0.577147	0.568413	0.569869	0.567686	0.57278	0.571325	0.580058	0.574236	0.567686	0.585881	0.574964	0.578603	0.574964	0.571325	0.602365	0.582409	0.578261		0.514349	0.514349	0.518519	0.477124	0.474946	0.508734	0.510917	0.441304	0.41886	0.362812	0.446712	0.176734	0.195122
Taraxacum betanucleorhabdovirus 1 (TUR20SW, OL472121)	0.554064	0.552573	0.550336	0.562267	0.563013	0.553318	0.553318	0.550336	0.555556	0.557047	0.552573	0.545861	0.554064	0.562267	0.557793	0.562267	0.558538	0.542878	0.584091	0.553788	0.566667	0.542732		0.997835	0.62963	0.495595	0.5	0.528261	0.528261	0.419426	0.40708	0.362187	0.432802	0.196347	0.201327
Taraxacum betanucleorhabdovirus 1 (PLE20SW, OL472118)	0.556301	0.55481	0.55481	0.564504	0.56525	0.553318	0.553318	0.548844	0.559284	0.557793	0.54959	0.553318	0.550336	0.562267	0.555556	0.56003	0.553318	0.542133	0.586364	0.558333	0.566667	0.547115	0.974194		0.62963	0.495595	0.5	0.528261	0.528261	0.419426	0.40708	0.362187	0.432802	0.194064	0.201327
Paris yunnanensis betanucleorhabdovirus 1 (2020MPV01, OL439478)	0.537445	0.54185	0.534508	0.549192	0.544787	0.538179	0.538179	0.538913	0.535242	0.534508	0.527166	0.550661	0.535242	0.541116	0.545521	0.542584	0.546256	0.539648	0.568978	0.562267	0.563822	0.537634	0.635116	0.635838		0.482609	0.482609	0.534188	0.536325	0.40919	0.389497	0.338636	0.41629	0.196388	0.192478
Black currant nucleorhabdovirus 1 (Veloy, MF543022)	0.548077	0.547337	0.537722	0.551775	0.551775	0.548817	0.552515	0.550296	0.548817	0.550296	0.539201	0.534763	0.553254	0.54068	0.537722	0.537722	0.546598	0.539201	0.563486	0.572502	0.537105	0.534296	0.542274	0.543732	0.540831		0.987124	0.478166	0.480349	0.37961	0.41087	0.349206	0.421525	0.208989	0.198675
Black currant nucleorhabdovirus 1 (BcNRV1/KB1, OP352886)	0.553994	0.555473	0.552515	0.548077	0.547337	0.548817	0.548077	0.548817	0.545858	0.545118	0.537722	0.537722	0.550296	0.538462	0.538462	0.537722	0.547337	0.528107	0.566491	0.580015	0.534901	0.532852	0.552478	0.55758	0.551576	0.909026		0.478166	0.480349	0.381779	0.408696	0.349206	0.421525	0.208989	0.198675
Sonchus yellow net virus (SYECG, L32603)	0.539694	0.542607	0.550619	0.545521	0.550619	0.560087	0.555717	0.550619	0.550619	0.548434	0.548434	0.552804	0.539694	0.533139	0.531682	0.533139	0.541879	0.530954	0.548817	0.545118	0.569465	0.554054	0.548878	0.556843	0.55366	0.524355	0.530802		0.985201	0.406593	0.397802	0.363014	0.415909	0.193694	0.207965
Sonchus yellow net nucleorhabdovirus isolate (PV-0052, MT613317)	0.544064	0.545521	0.550619	0.546249	0.552076	0.557174	0.554261	0.544064	0.549891	0.548434	0.546249	0.554989	0.536052	0.532411	0.538966	0.543336	0.548434	0.536052	0.545118	0.542899	0.565847	0.554054	0.549602	0.553946	0.552239	0.528653	0.535817	0.967787		0.408791	0.4	0.365297	0.418182	0.191441	0.207965
Picris betanucleorhabdovirus 1 (BOL20SW, OL472130)	0.503297	0.506227	0.502564	0.507692	0.502564	0.516484	0.522344	0.520879	0.503297	0.501832	0.518681	0.511355	0.504029	0.52381	0.509158	0.504762	0.504029	0.50696	0.520089	0.512649	0.505831	0.511845	0.500363	0.505447	0.517488	0.489177	0.492063	0.504274	0.5		0.407002	0.347727	0.472036	0.184154	0.219027
Rhododendron delavayi virus 1 (BK014301)	0.488806	0.489552	0.493284	0.491045	0.48806	0.497761	0.493284	0.494776	0.488806	0.486567	0.489552	0.502239	0.49403	0.495522	0.496269	0.496269	0.495522	0.489552	0.499244	0.501513	0.497402	0.494161	0.486327	0.487066	0.501088	0.496012	0.502538	0.482609	0.486232	0.5562		0.368182	0.409502	0.181818	0.221239
Alfalfa associated nucleorhabdovirus (HZ10-01, MG948563)	0.479294	0.474693	0.479294	0.491564	0.489264	0.493865	0.495399	0.490798	0.484663	0.483129	0.493098	0.481595	0.467025	0.470859	0.481595	0.480828	0.480061	0.490031	0.482893	0.489114	0.478626	0.465452	0.461421	0.455309	0.460666	0.48786	0.471168	0.472097	0.470588	0.477341	0.488177		0.407925	0.206573	0.196347
Apple rootstock virus A (MH778545)	0.509579	0.514176	0.498851	0.501916	0.504981	0.491954	0.498851	0.496552	0.504215	0.503448	0.505747	0.504981	0.510345	0.504215	0.495785	0.501149	0.499617	0.498084	0.51826	0.50272	0.491228	0.507508	0.513878	0.513878	0.507074	0.502976	0.499256	0.469053	0.468307	0.515356	0.489474	0.491255		0.219114	0.194064
Maize fine streak virus (AY618417)	0.410835	0.407825	0.403311	0.395034	0.399549	0.406321	0.410835	0.407825	0.413845	0.413093	0.404816	0.407825	0.400301	0.391272	0.395786	0.395034	0.398044	0.392777	0.40367	0.392202	0.374439	0.379589	0.384328	0.382836	0.393119	0.406204	0.415066	0.383552	0.384279	0.369718	0.374069	0.387676	0.410316		0.197279
Taro vein chlorosis virus (AY674964)	0.396539	0.395786	0.388262	0.391272	0.3845	0.390519	0.391272	0.389767	0.392024	0.387509	0.385252	0.387509	0.390519	0.395786	0.3845	0.380737	0.379985	0.379233	0.402141	0.402905	0.393393	0.384273	0.373123	0.376877	0.377941	0.384389	0.382916	0.376194	0.368112	0.391111	0.387361	0.38327	0.383122	0.367146

## Sheet: P NT-AA
Table S2: Sequence comparisons of novel Sambucus betanucleorhabdoviruses 1 to 5 with selected isolates of member species of genus Betanucleorhabdovirus (ORF-phosphoprotein: nt and aa p-distance analyses)
	SaBNV5-B78-27	SaBNV5-B160-296	SaBNV5-B160-295	SaBNV4-78-29	SaBVN4-B160-299	SaBNV3-B160-297	SaBNV3-B42	SaBNV3-B78-28	SaBNV2-B78-30	SaBNV2-B160-302	SaBNV2-B160-301	SaBNV2-B160-300	SaBNV1-B160-298	TBRV1-BER19ST2	TBRV2-09-50	TBRV2-SKO20ST2	TBRV2-OL20AT	TBRV2-BR	DYVV	BmV2	ZPNRV	SYVV	TarBRV1-TUR20SW	TarBRV1-PLE20SW	PYBNV1	BCaRV-Veloy	BCaRV-BcNRV1/KB1	SYNV-SYECG	PV-0052-SYNV	PBNV1	RhoDeV1-RDV1	AaNV	ApRVA	MFSV	TaVCV
B78-27 (PP711311)		0.982249	0.87574	0.766272	0.775148	0.760355	0.763314	0.769231	0.710059	0.707101	0.739645	0.724852	0.718935	0.567976	0.574018	0.567976	0.564955	0.574018	0.310769	0.309148	0.318452	0.27003	0.263804	0.260736	0.222222	0.266458	0.269592	0.269103	0.262458	0.198795	0.214925	0.148485	0.171975	0.125	0.130597
B160-296 (PP711312)	0.971899		0.872781	0.763314	0.772189	0.760355	0.763314	0.760355	0.707101	0.704142	0.736686	0.727811	0.724852	0.564955	0.570997	0.564955	0.558912	0.564955	0.307692	0.312303	0.315476	0.272997	0.263804	0.260736	0.225397	0.266458	0.269592	0.272425	0.265781	0.195783	0.21791	0.148485	0.171975	0.121951	0.123134
B160-295 (PP711313)	0.815891	0.821705		0.754438	0.754438	0.742604	0.748521	0.739645	0.718935	0.721893	0.751479	0.727811	0.704142	0.589124	0.558912	0.55287	0.558912	0.564955	0.313846	0.309148	0.315476	0.27003	0.251534	0.260736	0.219048	0.260188	0.263323	0.259136	0.252492	0.180723	0.214925	0.151515	0.16879	0.118902	0.123134
B78-29 (PP711314)	0.705825	0.707767	0.707767		0.985207	0.763314	0.769231	0.766272	0.707101	0.713018	0.739645	0.733728	0.704142	0.583082	0.567976	0.574018	0.564955	0.555891	0.323077	0.318612	0.294643	0.261128	0.257669	0.254601	0.209524	0.266458	0.269592	0.269103	0.265781	0.198795	0.208955	0.133333	0.171975	0.128049	0.126866
B160-299 (PP711315)	0.714563	0.716505	0.705825	0.971899		0.757396	0.763314	0.760355	0.710059	0.715976	0.745562	0.733728	0.704142	0.577039	0.564955	0.570997	0.561934	0.558912	0.32	0.318612	0.294643	0.261128	0.254601	0.251534	0.206349	0.269592	0.272727	0.269103	0.265781	0.201807	0.208955	0.133333	0.16879	0.125	0.126866
B160-297 (PP711318)	0.687682	0.685742	0.699321	0.718447	0.717476		0.982249	0.946746	0.704142	0.704142	0.721893	0.718935	0.698225	0.570997	0.561934	0.558912	0.546828	0.546828	0.313846	0.315457	0.309524	0.246291	0.260736	0.257669	0.209524	0.260188	0.263323	0.259136	0.252492	0.183735	0.20597	0.136364	0.175159	0.125	0.11194
B42 (PP711317)	0.692532	0.690592	0.704171	0.717476	0.716505	0.96124		0.946746	0.707101	0.707101	0.724852	0.721893	0.698225	0.570997	0.564955	0.561934	0.549849	0.549849	0.313846	0.312303	0.309524	0.243323	0.260736	0.257669	0.212698	0.257053	0.260188	0.259136	0.252492	0.183735	0.202985	0.142424	0.178344	0.128049	0.11194
B78-28 (PP711316)	0.688652	0.684772	0.706111	0.719417	0.719417	0.942829	0.945736		0.715976	0.715976	0.721893	0.715976	0.689349	0.567976	0.55287	0.555891	0.546828	0.549849	0.32	0.312303	0.321429	0.252226	0.254601	0.248466	0.212698	0.260188	0.263323	0.259136	0.252492	0.186747	0.202985	0.136364	0.171975	0.131098	0.115672
B78-30 (PP711319)	0.68932	0.697087	0.692233	0.693501	0.697381	0.678952	0.670223	0.682832		0.991124	0.905325	0.846154	0.692308	0.570997	0.531722	0.537764	0.537764	0.55287	0.356923	0.318612	0.303571	0.275964	0.239264	0.242331	0.219048	0.247649	0.250784	0.255814	0.255814	0.180723	0.21194	0.145455	0.16879	0.103659	0.104478
B160-302 (PP711310)	0.687379	0.695146	0.696117	0.694471	0.698351	0.677013	0.668283	0.680892	0.989341		0.908284	0.852071	0.695266	0.58006	0.540785	0.546828	0.546828	0.561934	0.36	0.318612	0.303571	0.278932	0.239264	0.242331	0.219048	0.247649	0.250784	0.255814	0.255814	0.180723	0.21194	0.145455	0.16879	0.103659	0.108209
B160-301 (PP711320)	0.693204	0.7	0.701942	0.692532	0.691562	0.695441	0.689622	0.696411	0.860465	0.864341		0.872781	0.718935	0.589124	0.549849	0.55287	0.546828	0.558912	0.344615	0.318612	0.291667	0.287834	0.251534	0.251534	0.219048	0.257053	0.260188	0.262458	0.262458	0.180723	0.21194	0.148485	0.171975	0.109756	0.115672
B160-300 (PP711321)	0.676699	0.680583	0.68932	0.696411	0.697381	0.687682	0.677983	0.687682	0.831395	0.829457	0.838178		0.692308	0.58006	0.540785	0.558912	0.543807	0.55287	0.344615	0.315457	0.297619	0.281899	0.254601	0.254601	0.215873	0.253918	0.257053	0.262458	0.262458	0.189759	0.214925	0.154545	0.16242	0.109756	0.123134
B160-298 (PP711309)	0.680583	0.686408	0.692233	0.68835	0.690291	0.658252	0.658252	0.657282	0.668932	0.669903	0.676699	0.667961		0.561934	0.55287	0.555891	0.543807	0.540785	0.304615	0.283912	0.294643	0.264095	0.245399	0.236196	0.212698	0.272727	0.272727	0.245847	0.239203	0.210843	0.20597	0.130303	0.171975	0.140244	0.11194
Tomato betanucleorhabdovirus 1 (BER19ST2, OL472119)	0.590684	0.58672	0.600595	0.577228	0.584158	0.588119	0.59901	0.60198	0.571287	0.573267	0.574257	0.589109	0.575248		0.533951	0.537037	0.537037	0.540123	0.333333	0.306452	0.306991	0.263636	0.253918	0.250784	0.236246	0.24359	0.240385	0.256667	0.25	0.184615	0.207317	0.130031	0.18241	0.11215	0.130268
Tomato betanucleorhabdovirus 2 (09-50, OP441765)	0.612326	0.616302	0.601392	0.594836	0.595829	0.588878	0.597815	0.588878	0.584906	0.590864	0.596822	0.586892	0.589871	0.594622		0.97281	0.945619	0.891239	0.283019	0.289389	0.303951	0.281818	0.275	0.26875	0.219355	0.258786	0.258786	0.27027	0.266892	0.187692	0.192073	0.111455	0.165584	0.0996885	0.140684
Tomato betanucleorhabdovirus 2 (SKO20ST2, OL472113)	0.615308	0.620278	0.602386	0.593843	0.596822	0.576961	0.588878	0.583913	0.587885	0.594836	0.601787	0.59285	0.598808	0.608566	0.945437		0.94864	0.882175	0.286164	0.289389	0.306991	0.272727	0.275	0.26875	0.216129	0.258786	0.261981	0.27027	0.266892	0.190769	0.198171	0.108359	0.168831	0.0965732	0.13308
Tomato betanucleorhabdovirus 2 (BOL20AT, OL472116)	0.607356	0.60835	0.606362	0.596822	0.601787	0.600794	0.607746	0.594836	0.587885	0.59285	0.602781	0.595829	0.597815	0.589641	0.899802	0.891865		0.891239	0.279874	0.282958	0.297872	0.272727	0.265625	0.259375	0.212903	0.255591	0.258786	0.27027	0.266892	0.181538	0.192073	0.105263	0.162338	0.0903427	0.136882
Tomato betanucleorhabdovirus 2 (BR, OQ513467)	0.609344	0.60835	0.599404	0.576961	0.58292	0.584906	0.594836	0.583913	0.585899	0.590864	0.598808	0.581927	0.59285	0.594622	0.852183	0.843254	0.861111		0.292453	0.289389	0.294833	0.281818	0.265625	0.259375	0.219355	0.271565	0.271565	0.263514	0.260135	0.190769	0.20122	0.120743	0.149351	0.0965732	0.140684
Datura yellow vein virus (KM823531)	0.451679	0.463886	0.464903	0.464431	0.466463	0.464358	0.465377	0.471487	0.480163	0.484232	0.485249	0.477111	0.464358	0.458376	0.445128	0.438974	0.44	0.437949		0.625786	0.340491	0.301538	0.225	0.23125	0.234727	0.242902	0.258675	0.254237	0.254237	0.186335	0.190769	0.132075	0.151613	0.075	0.11194
Bacopa monnieri virus 2 (India, BK014480)	0.476489	0.490073	0.469175	0.472309	0.474399	0.467573	0.470711	0.464435	0.479079	0.476987	0.480126	0.466527	0.465481	0.470032	0.462749	0.466946	0.471144	0.4617	0.635319		0.361635	0.334385	0.24359	0.237179	0.224422	0.245955	0.255663	0.262069	0.262069	0.191083	0.189274	0.151613	0.163934	0.0769231	0.117871
Zhuye pepper nucleorhabdovirus (ZPNu1, MH323437)	0.45614	0.460039	0.450292	0.452242	0.462963	0.457115	0.452242	0.457115	0.47076	0.471735	0.47076	0.47076	0.451267	0.456716	0.457086	0.456088	0.463074	0.471058	0.47561	0.482759		0.277286	0.259259	0.265432	0.247619	0.264984	0.268139	0.251634	0.254181	0.181009	0.199405	0.138235	0.16879	0.113497	0.130597
Sowthistle yellow vein virus (HWY65, MT185675)	0.428997	0.428004	0.425025	0.412115	0.414101	0.423039	0.427011	0.423039	0.428429	0.426441	0.431412	0.426441	0.44334	0.409736	0.433063	0.433063	0.434077	0.439148	0.45567	0.451001	0.44152		0.243077	0.24	0.229299	0.264151	0.264151	0.256667	0.253333	0.152239	0.229851	0.152239	0.140575	0.0914634	0.123134
Taraxacum betanucleorhabdovirus 1 (TUR20SW, OL472121)	0.423968	0.416918	0.400806	0.416918	0.417925	0.403827	0.406848	0.41289	0.404234	0.407258	0.399194	0.408266	0.388721	0.426545	0.395137	0.39615	0.398176	0.401216	0.402083	0.419492	0.424823	0.414534		0.972477	0.310127	0.271293	0.268139	0.311258	0.31457	0.193146	0.222222	0.144201	0.138264	0.0835913	0.104869
Taraxacum betanucleorhabdovirus 1 (PLE20SW, OL472118)	0.41289	0.404834	0.396777	0.405841	0.406848	0.396777	0.398792	0.404834	0.408266	0.41129	0.398185	0.412298	0.3857	0.427558	0.39615	0.39615	0.39615	0.400203	0.402083	0.413136	0.426842	0.41044	0.968064		0.310127	0.26183	0.268139	0.304636	0.311258	0.186916	0.225309	0.15047	0.141479	0.0835913	0.101124
Paris yunnanensis betanucleorhabdovirus 1 (2020MPV01, OL439478)	0.385892	0.393154	0.394191	0.400415	0.403527	0.39171	0.395855	0.395855	0.396266	0.396266	0.400415	0.379668	0.38278	0.404588	0.407716	0.405631	0.408759	0.405631	0.370053	0.387622	0.398995	0.404412	0.485537	0.478306		0.267974	0.267974	0.369085	0.384106	0.227564	0.244444	0.123377	0.172185	0.0737179	0.0846154
Black currant nucleorhabdovirus 1 (Veloy, MF543022)	0.411157	0.415289	0.416322	0.426653	0.423554	0.427686	0.431818	0.431818	0.411582	0.412616	0.412616	0.416753	0.420455	0.407484	0.425753	0.425753	0.413292	0.421599	0.426282	0.436957	0.448598	0.439537	0.438596	0.433437	0.446898		0.965839	0.267123	0.263699	0.197452	0.258675	0.121019	0.163399	0.0949367	0.0984848
Black currant nucleorhabdovirus 1 (BcNRV1/KB1, OP352886)	0.405992	0.409091	0.421488	0.427686	0.421488	0.433884	0.434917	0.43595	0.401241	0.401241	0.411582	0.404343	0.421488	0.410603	0.421599	0.416407	0.418484	0.419522	0.424145	0.438043	0.452752	0.422713	0.441692	0.438596	0.457413	0.905199		0.270548	0.267123	0.200637	0.258675	0.117834	0.163399	0.0949367	0.102273
Sonchus yellow net virus (SYECG, L32603)	0.406353	0.404162	0.409639	0.410088	0.407895	0.385542	0.388828	0.385542	0.400219	0.403509	0.408991	0.407895	0.381579	0.417124	0.42967	0.427473	0.426374	0.426374	0.399549	0.436571	0.397655	0.386845	0.486957	0.481522	0.530208	0.477024	0.466083		0.980263	0.202703	0.254181	0.144295	0.161512	0.107383	0.0923695
Sonchus yellow net nucleorhabdovirus isolate (PV-0052, MT613317)	0.408743	0.406557	0.40765	0.416849	0.415755	0.387978	0.389071	0.389071	0.405908	0.410284	0.414661	0.40919	0.389497	0.420591	0.436404	0.430921	0.425439	0.429825	0.416479	0.435429	0.404372	0.393096	0.491323	0.486985	0.541802	0.463974	0.459607	0.964324		0.195946	0.250836	0.142857	0.158076	0.107383	0.0923695
Picris betanucleorhabdovirus 1 (BOL20SW, OL472130)	0.343052	0.343052	0.343052	0.380952	0.37415	0.357629	0.360544	0.35277	0.367347	0.367347	0.360544	0.368319	0.333333	0.354167	0.356219	0.366169	0.368159	0.353234	0.388379	0.378407	0.395793	0.343444	0.349699	0.350701	0.359133	0.360656	0.354508	0.37037	0.378261		0.252252	0.14759	0.145161	0.10559	0.104869
Rhododendron delavayi virus 1 (BK014301)	0.400802	0.393788	0.408818	0.41984	0.413828	0.401804	0.40481	0.406814	0.415246	0.414243	0.407222	0.409228	0.412237	0.41411	0.424335	0.415133	0.415133	0.406953	0.418219	0.409524	0.423762	0.402584	0.412371	0.409278	0.42255	0.415612	0.427215	0.4217	0.420582	0.386746		0.155015	0.178914	0.104615	0.116105
Alfalfa associated nucleorhabdovirus (HZ10-01, MG948563)	0.352941	0.352941	0.35098	0.340196	0.339216	0.34902	0.35	0.35098	0.356863	0.352941	0.343137	0.35098	0.316667	0.342342	0.340361	0.343373	0.35743	0.344378	0.352881	0.347046	0.334601	0.341487	0.346815	0.339737	0.339816	0.327818	0.33092	0.339827	0.336254	0.347785	0.331337		0.143791	0.0900621	0.110687
Apple rootstock virus A (MH778545)	0.373024	0.37197	0.365648	0.370917	0.376185	0.356164	0.349842	0.361433	0.377637	0.380802	0.380802	0.371308	0.350211	0.380446	0.3807	0.377519	0.371156	0.38176	0.368308	0.391921	0.353992	0.367304	0.362766	0.36383	0.369048	0.380388	0.37069	0.366629	0.362401	0.350526	0.406582	0.34644		0.0675241	0.11194
Maize fine streak virus (AY618417)	0.326176	0.332311	0.344581	0.343207	0.3381	0.341513	0.340491	0.347648	0.338446	0.337423	0.343558	0.332311	0.351738	0.328125	0.313542	0.3125	0.321875	0.341667	0.332983	0.323243	0.302395	0.303734	0.317797	0.314619	0.309524	0.334056	0.329718	0.351724	0.351724	0.305221	0.339468	0.329305	0.30719		0.093633
Taro vein chlorosis virus (AY674964)	0.310388	0.307885	0.312891	0.295739	0.294486	0.30413	0.312891	0.31164	0.325815	0.323308	0.313283	0.319549	0.302005	0.309859	0.297954	0.303069	0.30179	0.304348	0.299742	0.278884	0.319652	0.273408	0.310078	0.301034	0.296791	0.338645	0.324037	0.305714	0.308571	0.282878	0.307206	0.304726	0.330239	0.313358

## Sheet: P3 NT-AA
Table S2: Sequence comparisons of novel Sambucus betanucleorhabdoviruses 1 to 5 with selected isolates of member species of genus Betanucleorhabdovirus (ORF-movement protein: nt and aa p-distance analyses)
	SaBNV5-B78-27	SaBNV5-B160-296	SaBNV5-B160-295	SaBNV4-78-29	SaBVN4-B160-299	SaBNV3-B160-297	SaBNV3-B42	SaBNV3-B78-28	SaBNV2-B78-30	SaBNV2-B160-302	SaBNV2-B160-301	SaBNV2-B160-300	SaBNV1-B160-298	TBRV1-BER19ST2	TBRV2-09-50	TBRV2-SKO20ST2	TBRV2-OL20AT	TBRV2-BR	DYVV	BmV2	ZPNRV	SYVV	TarBRV1-TUR20SW	TarBRV1-PLE20SW	PYBNV1	BCaRV-Veloy	BCaRV-BcNRV1/KB1	SYNV-SYECG	PV-0052-SYNV	PBNV1	RhoDeV1-RDV1	AaNV	ApRVA	MFSV	TaVCV
B78-27 (PP711311)		1	0.978328	0.944272	0.944272	0.941176	0.93808	0.93808	0.931889	0.931889	0.931889	0.916409	0.93808	0.820433	0.798762	0.798762	0.798762	0.798762	0.420063	0.425	0.44582	0.319749	0.263975	0.267081	0.220126	0.283912	0.287066	0.252336	0.249221	0.25387	0.250784	0.185304	0.192547	0.115625	0.111498
B160-296 (PP711312)	0.982618		0.978328	0.944272	0.944272	0.941176	0.93808	0.93808	0.931889	0.931889	0.931889	0.916409	0.93808	0.820433	0.798762	0.798762	0.798762	0.798762	0.420063	0.425	0.44582	0.319749	0.263975	0.267081	0.220126	0.283912	0.287066	0.252336	0.249221	0.25387	0.250784	0.185304	0.192547	0.115625	0.111498
B160-295 (PP711313)	0.889571	0.886503		0.93808	0.93808	0.944272	0.941176	0.941176	0.934985	0.934985	0.934985	0.922601	0.941176	0.814241	0.804954	0.804954	0.804954	0.80805	0.416928	0.421875	0.452012	0.31348	0.273292	0.279503	0.22956	0.287066	0.290221	0.252336	0.249221	0.25387	0.250784	0.188498	0.192547	0.1125	0.108014
B78-29 (PP711314)	0.784254	0.786299	0.788344		0.996904	0.941176	0.93808	0.93808	0.928793	0.928793	0.928793	0.916409	0.925697	0.814241	0.811146	0.811146	0.811146	0.814241	0.423197	0.425	0.458204	0.319749	0.276398	0.276398	0.22327	0.264984	0.274448	0.242991	0.239875	0.247678	0.238245	0.178914	0.195652	0.115625	0.10453
B160-299 (PP711315)	0.784254	0.784254	0.782209	0.965235		0.941176	0.93808	0.93808	0.928793	0.928793	0.928793	0.916409	0.925697	0.814241	0.811146	0.811146	0.811146	0.814241	0.423197	0.425	0.458204	0.319749	0.276398	0.276398	0.226415	0.264984	0.271293	0.242991	0.239875	0.247678	0.238245	0.178914	0.192547	0.115625	0.10453
B160-297 (PP711318)	0.796524	0.796524	0.787321	0.779141	0.785276		0.996904	0.996904	0.947368	0.947368	0.947368	0.925697	0.931889	0.820433	0.814241	0.814241	0.814241	0.817337	0.423197	0.428125	0.464396	0.322884	0.279503	0.279503	0.22956	0.274448	0.280757	0.255452	0.252336	0.25387	0.244514	0.182109	0.192547	0.11875	0.101045
B42 (PP711317)	0.792434	0.792434	0.786299	0.777096	0.783231	0.973415		1	0.950464	0.950464	0.950464	0.928793	0.934985	0.823529	0.811146	0.811146	0.811146	0.814241	0.423197	0.428125	0.464396	0.322884	0.282609	0.282609	0.22956	0.277603	0.283912	0.255452	0.252336	0.256966	0.244514	0.182109	0.192547	0.115625	0.101045
B78-28 (PP711316)	0.791411	0.791411	0.789366	0.778119	0.783231	0.96319	0.966258		0.950464	0.950464	0.950464	0.928793	0.934985	0.823529	0.811146	0.811146	0.811146	0.814241	0.423197	0.428125	0.464396	0.322884	0.282609	0.282609	0.22956	0.277603	0.283912	0.255452	0.252336	0.256966	0.244514	0.182109	0.192547	0.115625	0.101045
B78-30 (PP711319)	0.793456	0.794479	0.786299	0.763804	0.779141	0.792434	0.797546	0.788344		1	1	0.978328	0.931889	0.832817	0.814241	0.814241	0.814241	0.814241	0.420063	0.425	0.467492	0.322884	0.28882	0.28882	0.226415	0.283912	0.287066	0.255452	0.252336	0.247678	0.247649	0.188498	0.192547	0.109375	0.097561
B160-302 (PP711310)	0.795501	0.796524	0.788344	0.766871	0.782209	0.795501	0.798569	0.788344	0.988753		1	0.978328	0.931889	0.832817	0.814241	0.814241	0.814241	0.814241	0.420063	0.425	0.467492	0.322884	0.28882	0.28882	0.226415	0.283912	0.287066	0.255452	0.252336	0.247678	0.247649	0.188498	0.192547	0.109375	0.097561
B160-301 (PP711320)	0.792434	0.795501	0.794479	0.767894	0.781186	0.789366	0.792434	0.792434	0.906953	0.906953		0.978328	0.931889	0.832817	0.814241	0.814241	0.814241	0.814241	0.420063	0.425	0.467492	0.322884	0.28882	0.28882	0.226415	0.283912	0.287066	0.255452	0.252336	0.247678	0.247649	0.188498	0.192547	0.109375	0.097561
B160-300 (PP711321)	0.777096	0.782209	0.781186	0.769939	0.775051	0.778119	0.782209	0.778119	0.857873	0.862986	0.865031		0.925697	0.832817	0.804954	0.804954	0.804954	0.80805	0.426332	0.428125	0.464396	0.319749	0.291925	0.291925	0.22956	0.280757	0.283912	0.261682	0.258567	0.250774	0.250784	0.191693	0.192547	0.103125	0.101045
B160-298 (PP711309)	0.779141	0.783231	0.790389	0.775051	0.774029	0.771984	0.777096	0.768916	0.778119	0.775051	0.770961	0.766871		0.823529	0.798762	0.798762	0.798762	0.801858	0.420063	0.41875	0.455108	0.322884	0.282609	0.282609	0.226415	0.283912	0.283912	0.249221	0.246106	0.25387	0.241379	0.178914	0.192547	0.109375	0.097561
Tomato betanucleorhabdovirus 1 (BER19ST2, OL472119)	0.731084	0.734151	0.742331	0.717791	0.716769	0.724949	0.729039	0.725971	0.739264	0.740286	0.742331	0.736196	0.729039		0.795666	0.795666	0.795666	0.79257	0.413793	0.421875	0.44582	0.322884	0.282609	0.282609	0.251572	0.293375	0.299685	0.255452	0.252336	0.260062	0.231975	0.175719	0.18323	0.0875	0.108014
Tomato betanucleorhabdovirus 2 (09-50, OP441765)	0.713701	0.712679	0.719836	0.731084	0.729039	0.724949	0.726994	0.715746	0.731084	0.734151	0.726994	0.719836	0.719836	0.703476		1	0.98452	0.975232	0.420063	0.4125	0.448916	0.326019	0.276398	0.279503	0.232704	0.280757	0.283912	0.252336	0.249221	0.232198	0.222571	0.185304	0.18323	0.1	0.108014
Tomato betanucleorhabdovirus 2 (SKO20ST2, OL472113)	0.711656	0.707566	0.726994	0.728016	0.728016	0.718814	0.721881	0.714724	0.724949	0.728016	0.721881	0.721881	0.721881	0.703476	0.95092		0.98452	0.975232	0.420063	0.4125	0.448916	0.326019	0.276398	0.279503	0.232704	0.280757	0.283912	0.252336	0.249221	0.232198	0.222571	0.185304	0.18323	0.1	0.108014
Tomato betanucleorhabdovirus 2 (BOL20AT, OL472116)	0.703476	0.701431	0.718814	0.723926	0.723926	0.719836	0.722904	0.714724	0.728016	0.729039	0.720859	0.717791	0.724949	0.706544	0.90184	0.895706		0.959752	0.420063	0.415625	0.448916	0.326019	0.276398	0.279503	0.235849	0.283912	0.287066	0.258567	0.255452	0.235294	0.225705	0.185304	0.180124	0.1	0.108014
Tomato betanucleorhabdovirus 2 (BR, OQ513467)	0.708589	0.705521	0.717791	0.721881	0.719836	0.713701	0.710634	0.709611	0.738241	0.740286	0.734151	0.723926	0.716769	0.707566	0.866053	0.862986	0.860941		0.423197	0.4125	0.452012	0.326019	0.276398	0.279503	0.232704	0.283912	0.287066	0.252336	0.249221	0.23839	0.225705	0.182109	0.186335	0.1	0.108014
Datura yellow vein virus (KM823531)	0.491701	0.491701	0.497925	0.502075	0.507261	0.512448	0.513485	0.517635	0.497925	0.498963	0.492739	0.493776	0.505187	0.503112	0.502075	0.51556	0.504149	0.497925		0.727273	0.482759	0.361635	0.250784	0.247649	0.258675	0.272152	0.275316	0.266458	0.266458	0.238245	0.248428	0.226537	0.198113	0.101266	0.114983
Bacopa monnieri virus 2 (India, BK014480)	0.49121	0.492244	0.485005	0.496381	0.488108	0.503619	0.501551	0.497415	0.481903	0.486039	0.492244	0.490176	0.49121	0.47363	0.490176	0.495346	0.499483	0.487073	0.679089		0.48125	0.335423	0.2625	0.2625	0.279874	0.277603	0.280757	0.290625	0.28125	0.25	0.253918	0.216129	0.216301	0.0883281	0.0940767
Zhuye pepper nucleorhabdovirus (ZPNu1, MH323437)	0.528263	0.529291	0.535457	0.542652	0.546763	0.54779	0.554985	0.554985	0.538541	0.536485	0.539568	0.535457	0.558068	0.529291	0.537513	0.538541	0.537513	0.531346	0.5375	0.536864		0.37931	0.26087	0.26087	0.257862	0.312303	0.309148	0.233645	0.23053	0.240741	0.250784	0.18038	0.197568	0.08125	0.087108
Sowthistle yellow vein virus (HWY65, MT185675)	0.450675	0.451713	0.450675	0.457944	0.464174	0.457944	0.451713	0.456906	0.451713	0.452752	0.463136	0.451713	0.461059	0.46729	0.45379	0.458982	0.458982	0.442368	0.477581	0.465696	0.527575		0.272727	0.269592	0.230284	0.300633	0.297468	0.225705	0.219436	0.257053	0.235849	0.190939	0.201258	0.10443	0.129371
Taraxacum betanucleorhabdovirus 1 (TUR20SW, OL472121)	0.422477	0.421436	0.424558	0.434964	0.429761	0.424558	0.434964	0.425598	0.431842	0.431842	0.433923	0.42872	0.419355	0.445369	0.42768	0.424558	0.422477	0.430801	0.401682	0.402516	0.408333	0.396842		0.978328	0.316614	0.261006	0.264151	0.31677	0.31677	0.260062	0.221875	0.146965	0.190031	0.084375	0.101045
Taraxacum betanucleorhabdovirus 1 (PLE20SW, OL472118)	0.426639	0.424558	0.431842	0.436004	0.434964	0.430801	0.439126	0.431842	0.431842	0.432882	0.434964	0.431842	0.420395	0.445369	0.432882	0.431842	0.42768	0.433923	0.407992	0.404612	0.411458	0.395789	0.969325		0.316614	0.254717	0.257862	0.31677	0.31677	0.25387	0.221875	0.146965	0.186916	0.084375	0.101045
Paris yunnanensis betanucleorhabdovirus 1 (2020MPV01, OL439478)	0.401058	0.396825	0.413757	0.410582	0.409524	0.404233	0.408466	0.408466	0.396825	0.397884	0.394709	0.408466	0.417989	0.419048	0.419048	0.42328	0.428571	0.415873	0.422954	0.429025	0.433263	0.418085	0.502088	0.498956		0.298742	0.298742	0.376176	0.373041	0.22884	0.220126	0.152104	0.217666	0.0791139	0.114983
Black currant nucleorhabdovirus 1 (Veloy, MF543022)	0.425711	0.426765	0.433087	0.419389	0.420443	0.426765	0.428872	0.423604	0.416228	0.417281	0.424658	0.424658	0.425711	0.434141	0.436249	0.444679	0.449947	0.426765	0.43129	0.420443	0.432347	0.416931	0.408659	0.410771	0.453191		0.975	0.267296	0.27044	0.278997	0.349057	0.15534	0.223975	0.100946	0.10453
Black currant nucleorhabdovirus 1 (BcNRV1/KB1, OP352886)	0.436249	0.436249	0.437302	0.423604	0.423604	0.435195	0.437302	0.429926	0.427819	0.427819	0.432034	0.441517	0.43941	0.438356	0.44784	0.449947	0.455216	0.432034	0.430233	0.423604	0.437632	0.419048	0.416051	0.418163	0.459574	0.919505		0.267296	0.27044	0.275862	0.352201	0.152104	0.223975	0.104101	0.10453
Sonchus yellow net virus (SYECG, L32603)	0.417537	0.415449	0.419624	0.399791	0.400835	0.425887	0.429019	0.425887	0.420668	0.422756	0.424843	0.426931	0.416493	0.419624	0.409186	0.415449	0.420668	0.422756	0.421053	0.420776	0.413793	0.401475	0.46646	0.468524	0.495833	0.440212	0.442328		0.990683	0.236025	0.221875	0.176282	0.2	0.0752351	0.111498
Sonchus yellow net nucleorhabdovirus isolate (PV-0052, MT613317)	0.412317	0.41023	0.41858	0.395616	0.39666	0.420668	0.4238	0.420668	0.412317	0.414405	0.41858	0.4238	0.411273	0.415449	0.406054	0.412317	0.416493	0.420668	0.416842	0.41553	0.405434	0.398314	0.463364	0.467492	0.491667	0.433862	0.434921	0.969231		0.236025	0.21875	0.176282	0.2	0.0752351	0.114983
Picris betanucleorhabdovirus 1 (BOL20SW, OL472130)	0.403708	0.403708	0.407827	0.412976	0.415036	0.402678	0.406797	0.411946	0.38723	0.38414	0.38826	0.405767	0.404737	0.391349	0.402678	0.401648	0.403708	0.390319	0.407524	0.409375	0.424149	0.39749	0.367983	0.363825	0.393684	0.429926	0.423604	0.384776	0.379562		0.249221	0.199367	0.246914	0.0745342	0.10453
Rhododendron delavayi virus 1 (BK014301)	0.380652	0.376446	0.3796	0.390116	0.382755	0.381703	0.388013	0.3796	0.386961	0.386961	0.389064	0.381703	0.374343	0.3796	0.40694	0.410095	0.414301	0.390116	0.396607	0.42389	0.406744	0.382166	0.407368	0.409474	0.409574	0.470961	0.473073	0.420443	0.416228	0.393494		0.173633	0.246106	0.119497	0.111888
Alfalfa associated nucleorhabdovirus (HZ10-01, MG948563)	0.371002	0.369936	0.371002	0.369936	0.36887	0.382729	0.379531	0.379531	0.372068	0.375267	0.365672	0.363539	0.373134	0.380597	0.361407	0.371002	0.367804	0.365672	0.37689	0.379978	0.360814	0.352814	0.351991	0.353068	0.365721	0.381838	0.374179	0.378233	0.376078	0.339019	0.343818		0.177215	0.0769231	0.107143
Apple rootstock virus A (MH778545)	0.372775	0.370681	0.382199	0.386387	0.381152	0.390576	0.391623	0.387435	0.365445	0.366492	0.369634	0.374869	0.383246	0.383246	0.397906	0.398953	0.395812	0.390576	0.378579	0.389006	0.37641	0.368365	0.375916	0.379058	0.38535	0.460317	0.451852	0.382755	0.375394	0.391667	0.510417	0.374596		0.1	0.0731707
Maize fine streak virus (AY618417)	0.360465	0.363636	0.359408	0.365751	0.368922	0.362579	0.366808	0.362579	0.357294	0.353066	0.346723	0.349894	0.367865	0.360465	0.349894	0.352008	0.354123	0.332981	0.352068	0.353066	0.362288	0.341463	0.312169	0.316402	0.339381	0.356917	0.363252	0.35138	0.349257	0.329461	0.353814	0.335141	0.342437		0.0804196
Taro vein chlorosis virus (AY674964)	0.328144	0.324551	0.330539	0.331737	0.337725	0.330539	0.330539	0.331737	0.34012	0.338922	0.330539	0.342515	0.34012	0.31976	0.326946	0.330539	0.337725	0.334132	0.306587	0.326946	0.323741	0.329341	0.284173	0.286571	0.311298	0.336527	0.342515	0.308894	0.319712	0.303828	0.289855	0.303289	0.291918	0.286915
	1	1	1	1	1	1	1	1	1	1	1	1	1	1	1	1	1	1	1	1	1	1	1	1	1	1	1	1	1	1	1	1	1	1	1

## Sheet: M NT-AA
Table S2: Sequence comparisons of novel Sambucus betanucleorhabdoviruses 1 to 5 with selected isolates of member species of genus Betanucleorhabdovirus (ORF-matrix protein: nt and aa p-distance analyses)
	SaBNV5-B78-27	SaBNV5-B160-296	SaBNV5-B160-295	SaBNV4-78-29	SaBVN4-B160-299	SaBNV3-B160-297	SaBNV3-B42	SaBNV3-B78-28	SaBNV2-B78-30	SaBNV2-B160-302	SaBNV2-B160-301	SaBNV2-B160-300	SaBNV1-B160-298	TBRV1-BER19ST2	TBRV2-09-50	TBRV2-SKO20ST2	TBRV2-OL20AT	TBRV2-BR	DYVV	BmV2	ZPNRV	SYVV	TarBRV1-TUR20SW	TarBRV1-PLE20SW	PYBNV1	BCaRV-Veloy	BCaRV-BcNRV1/KB1	SYNV-SYECG	PV-0052-SYNV	PBNV1	RhoDeV1-RDV1	AaNV	ApRVA	MFSV	TaVCV
B78-27 (PP711311)		0.99635	0.959854	0.870849	0.870849	0.845588	0.845588	0.849265	0.816176	0.816176	0.827206	0.801471	0.746324	0.651852	0.628676	0.628676	0.613971	0.612546	0.362637	0.386029	0.492481	0.416058	0.313653	0.317343	0.29368	0.318182	0.325758	0.261993	0.264706	0.208029	0.219331	0.133333	0.172932	0.122449	0.0873362
B160-296 (PP711312)	0.990577		0.956204	0.867159	0.870849	0.841912	0.841912	0.845588	0.8125	0.8125	0.823529	0.797794	0.75	0.655556	0.632353	0.632353	0.617647	0.616236	0.362637	0.386029	0.492481	0.412409	0.309963	0.313653	0.289963	0.318182	0.325758	0.265683	0.268382	0.208029	0.219331	0.133333	0.172932	0.122449	0.0873362
B160-295 (PP711313)	0.875147	0.873969		0.867159	0.870849	0.841912	0.841912	0.845588	0.805147	0.805147	0.8125	0.794118	0.738971	0.640741	0.625	0.625	0.610294	0.608856	0.369963	0.386029	0.488722	0.423358	0.309963	0.313653	0.286245	0.32197	0.325758	0.261993	0.257353	0.208029	0.219331	0.133333	0.172932	0.122449	0.0829694
B78-29 (PP711314)	0.744325	0.744325	0.749104		0.97417	0.828996	0.828996	0.832714	0.814126	0.814126	0.817844	0.802974	0.769517	0.641791	0.650558	0.650558	0.643123	0.652985	0.355556	0.390335	0.486692	0.413284	0.317164	0.324627	0.289474	0.321839	0.32567	0.256506	0.249071	0.199262	0.214286	0.138889	0.1673	0.123967	0.079646
B160-299 (PP711315)	0.752688	0.750299	0.752688	0.961768		0.828996	0.828996	0.832714	0.810409	0.810409	0.814126	0.802974	0.758364	0.641791	0.643123	0.643123	0.635688	0.645522	0.359259	0.386617	0.486692	0.409594	0.313433	0.320896	0.281955	0.318008	0.32567	0.252788	0.245353	0.199262	0.221805	0.134921	0.163498	0.119835	0.0840708
B160-297 (PP711318)	0.755981	0.755981	0.752392	0.735012	0.729017		1	0.985294	0.8125	0.8125	0.8125	0.783088	0.757353	0.614815	0.617647	0.613971	0.599265	0.601476	0.339483	0.377778	0.481203	0.400735	0.312268	0.315985	0.29368	0.318182	0.329545	0.252788	0.251852	0.198529	0.223048	0.137255	0.172932	0.102041	0.0873362
B42 (PP711317)	0.741627	0.741627	0.739234	0.733813	0.72542	0.970131		0.985294	0.8125	0.8125	0.8125	0.783088	0.757353	0.614815	0.617647	0.613971	0.599265	0.601476	0.339483	0.377778	0.481203	0.400735	0.312268	0.315985	0.29368	0.318182	0.329545	0.252788	0.251852	0.198529	0.223048	0.137255	0.172932	0.102041	0.0873362
B78-28 (PP711316)	0.753589	0.753589	0.751196	0.742206	0.735012	0.959379	0.955795		0.801471	0.801471	0.805147	0.779412	0.753676	0.618519	0.621324	0.617647	0.602941	0.605166	0.339483	0.377778	0.484962	0.397059	0.312268	0.315985	0.297398	0.314394	0.325758	0.249071	0.248148	0.202206	0.230483	0.137255	0.176692	0.0979592	0.0873362
B78-30 (PP711319)	0.729369	0.730583	0.728155	0.717762	0.715328	0.748786	0.741505	0.740291		0.996324	0.974265	0.926471	0.735294	0.625926	0.636029	0.628676	0.613971	0.619926	0.369004	0.381481	0.484962	0.4375	0.30855	0.312268	0.289963	0.306818	0.310606	0.252788	0.244444	0.191176	0.204461	0.156863	0.169173	0.130612	0.0829694
B160-302 (PP711310)	0.728155	0.728155	0.734223	0.714112	0.714112	0.740291	0.73301	0.73301	0.984242		0.977941	0.926471	0.735294	0.625926	0.636029	0.628676	0.613971	0.619926	0.369004	0.381481	0.484962	0.4375	0.30855	0.312268	0.289963	0.306818	0.310606	0.252788	0.244444	0.191176	0.204461	0.156863	0.169173	0.130612	0.0829694
B160-301 (PP711320)	0.726291	0.72389	0.720288	0.705174	0.702768	0.741897	0.737095	0.739496	0.911515	0.911515		0.926471	0.738971	0.625926	0.636029	0.628676	0.613971	0.619926	0.369004	0.385185	0.481203	0.430147	0.30855	0.312268	0.289963	0.30303	0.306818	0.249071	0.240741	0.191176	0.204461	0.156863	0.169173	0.134694	0.0786026
B160-300 (PP711321)	0.711885	0.711885	0.713085	0.702768	0.696751	0.726291	0.722689	0.727491	0.844848	0.847273	0.863309		0.720588	0.62963	0.636029	0.632353	0.617647	0.616236	0.376384	0.381481	0.477444	0.426471	0.304833	0.30855	0.29368	0.310606	0.318182	0.256506	0.248148	0.183824	0.211896	0.152941	0.172932	0.130612	0.0786026
B160-298 (PP711309)	0.705036	0.703837	0.697842	0.695913	0.689904	0.710684	0.709484	0.708283	0.679612	0.671117	0.691477	0.683073		0.633333	0.639706	0.639706	0.636029	0.630996	0.357934	0.366667	0.488722	0.408088	0.301115	0.304833	0.267658	0.291667	0.299242	0.267658	0.255556	0.191176	0.211896	0.141176	0.169173	0.118367	0.0917031
Tomato betanucleorhabdovirus 1 (BER19ST2, OL472119)	0.650602	0.645783	0.661446	0.649758	0.647343	0.648193	0.653012	0.651807	0.62149	0.620269	0.624396	0.619565	0.626812		0.711111	0.707407	0.711111	0.70632	0.359259	0.375465	0.473485	0.376384	0.320896	0.317164	0.309701	0.30916	0.30916	0.268657	0.256506	0.221402	0.212687	0.166008	0.177358	0.131687	0.0704846
Tomato betanucleorhabdovirus 2 (09-50, OP441765)	0.635928	0.637126	0.632335	0.654262	0.64946	0.62994	0.623952	0.62994	0.646845	0.643204	0.643457	0.632653	0.644658	0.690734		0.988971	0.966912	0.933579	0.369004	0.377778	0.43985	0.389706	0.304833	0.301115	0.312268	0.306818	0.314394	0.260223	0.255556	0.1875	0.211896	0.152941	0.184211	0.122449	0.0873362
Tomato betanucleorhabdovirus 2 (SKO20ST2, OL472113)	0.633533	0.634731	0.627545	0.651861	0.647059	0.622754	0.619162	0.621557	0.634709	0.635922	0.637455	0.621849	0.638655	0.679904	0.960573		0.970588	0.944649	0.365314	0.377778	0.43985	0.389706	0.304833	0.301115	0.312268	0.306818	0.314394	0.260223	0.255556	0.191176	0.215613	0.152941	0.184211	0.122449	0.0917031
Tomato betanucleorhabdovirus 2 (BOL20AT, OL472116)	0.641916	0.640719	0.632335	0.641056	0.636255	0.623952	0.621557	0.621557	0.634709	0.634709	0.639856	0.629052	0.639856	0.690734	0.911589	0.918757		0.944649	0.365314	0.374074	0.43985	0.382353	0.30855	0.304833	0.312268	0.310606	0.32197	0.260223	0.259259	0.194853	0.215613	0.152941	0.172932	0.122449	0.0960699
Tomato betanucleorhabdovirus 2 (BR, OQ513467)	0.627404	0.627404	0.615385	0.639759	0.638554	0.611779	0.611779	0.616587	0.624848	0.622412	0.63012	0.620482	0.627711	0.672705	0.886091	0.889688	0.868106		0.359259	0.379182	0.437736	0.369004	0.298507	0.302239	0.313433	0.311787	0.319392	0.261194	0.252788	0.188192	0.220149	0.153543	0.162264	0.122951	0.0833333
Datura yellow vein virus (KM823531)	0.478002	0.475624	0.500595	0.483715	0.483715	0.493961	0.491546	0.491546	0.504902	0.503676	0.504242	0.489697	0.492736	0.495157	0.498792	0.495169	0.492754	0.476998		0.614545	0.377358	0.30292	0.278388	0.278388	0.276753	0.30303	0.299242	0.223443	0.218978	0.220217	0.219331	0.137255	0.184211	0.0938776	0.0655022
Bacopa monnieri virus 2 (India, BK014480)	0.480519	0.478158	0.504132	0.494611	0.504192	0.5	0.495204	0.496403	0.508516	0.506083	0.494585	0.493381	0.495192	0.483755	0.495204	0.489209	0.492806	0.483173	0.634548		0.371212	0.315018	0.268382	0.268382	0.274074	0.28626	0.282443	0.227941	0.238095	0.194245	0.216418	0.118577	0.184906	0.090535	0.0881057
Zhuye pepper nucleorhabdovirus (ZPNu1, MH323437)	0.55125	0.55	0.55625	0.53375	0.53625	0.55	0.5475	0.55	0.5225	0.51625	0.535	0.5275	0.54875	0.508135	0.518102	0.520599	0.51186	0.520651	0.50941	0.47191		0.390977	0.30566	0.30566	0.288973	0.306202	0.313953	0.254753	0.253788	0.214286	0.254753	0.148594	0.203846	0.104603	0.0986547
Sowthistle yellow vein virus (HWY65, MT185675)	0.4828	0.486358	0.492289	0.498195	0.498195	0.475904	0.479518	0.480723	0.474328	0.473105	0.461911	0.466747	0.485507	0.467956	0.471084	0.468675	0.471084	0.47889	0.440095	0.441696	0.493099		0.282051	0.285714	0.265683	0.30303	0.306818	0.271062	0.270073	0.236364	0.239852	0.09375	0.160448	0.0897959	0.0956522
Taraxacum betanucleorhabdovirus 1 (TUR20SW, OL472121)	0.463473	0.467066	0.465868	0.441777	0.441777	0.468187	0.472989	0.47419	0.445798	0.442144	0.442169	0.437349	0.444578	0.474699	0.44898	0.447779	0.451381	0.449398	0.430108	0.44497	0.45875	0.439286		0.982332	0.312727	0.308271	0.308271	0.293478	0.296029	0.222222	0.205882	0.131274	0.189591	0.115226	0.0701754
Taraxacum betanucleorhabdovirus 1 (PLE20SW, OL472118)	0.456287	0.45988	0.464671	0.446579	0.446579	0.477791	0.481393	0.481393	0.45067	0.449452	0.443373	0.440964	0.454217	0.472289	0.446579	0.45018	0.452581	0.444578	0.434886	0.448521	0.45625	0.429762	0.965753		0.309091	0.31203	0.31203	0.297101	0.299639	0.225806	0.205882	0.127413	0.189591	0.115226	0.0701754
Paris yunnanensis betanucleorhabdovirus 1 (2020MPV01, OL439478)	0.434146	0.429268	0.42561	0.417381	0.414933	0.413709	0.406365	0.412485	0.412422	0.408696	0.412776	0.421376	0.428747	0.437346	0.424725	0.425949	0.421053	0.41769	0.430318	0.432039	0.433673	0.389831	0.41637	0.411625		0.306818	0.30303	0.339416	0.349091	0.235507	0.25	0.132812	0.16791	0.106996	0.0745614
Black currant nucleorhabdovirus 1 (Veloy, MF543022)	0.473424	0.469716	0.457355	0.472772	0.462871	0.451733	0.451733	0.44802	0.44802	0.443069	0.45297	0.457921	0.444994	0.436567	0.480841	0.47466	0.478368	0.482673	0.433002	0.415025	0.448101	0.496917	0.438936	0.436518	0.438272		0.940741	0.269962	0.272727	0.272388	0.256604	0.142308	0.184211	0.0823045	0.0833333
Black currant nucleorhabdovirus 1 (BcNRV1/KB1, OP352886)	0.479604	0.473424	0.462299	0.470297	0.464109	0.464109	0.465347	0.456683	0.449257	0.44802	0.466584	0.470297	0.454883	0.451493	0.480841	0.473424	0.488257	0.488861	0.433002	0.431034	0.450633	0.494451	0.435308	0.429262	0.432099	0.906137		0.269962	0.272727	0.268657	0.25283	0.134615	0.176692	0.0823045	0.0789474
Sonchus yellow net virus (SYECG, L32603)	0.417661	0.417661	0.399761	0.406963	0.40096	0.398559	0.397359	0.394958	0.405603	0.404385	0.393976	0.398795	0.401205	0.424096	0.410564	0.409364	0.417767	0.4	0.393579	0.396226	0.397756	0.39239	0.432591	0.431419	0.446579	0.42734	0.428571		0.913978	0.212996	0.225092	0.129412	0.220149	0.0901639	0.069869
Sonchus yellow net nucleorhabdovirus isolate (PV-0052, MT613317)	0.41736	0.418549	0.406659	0.415072	0.410287	0.392344	0.388756	0.386364	0.398058	0.399272	0.385354	0.396158	0.40096	0.421369	0.416268	0.416268	0.422249	0.40096	0.399763	0.408931	0.405978	0.39455	0.42757	0.428738	0.449761	0.429448	0.423313	0.946574		0.205036	0.231618	0.125	0.211896	0.0938776	0.0913043
Picris betanucleorhabdovirus 1 (BOL20SW, OL472130)	0.416667	0.411836	0.403382	0.408088	0.405637	0.422794	0.422794	0.417892	0.389303	0.381841	0.387454	0.386224	0.393604	0.404177	0.392157	0.403186	0.408088	0.400984	0.415865	0.42497	0.4	0.386091	0.418549	0.422117	0.518607	0.433869	0.436341	0.40096	0.400718		0.233577	0.166023	0.188192	0.0731707	0.0829694
Rhododendron delavayi virus 1 (BK014301)	0.398788	0.393939	0.397576	0.388821	0.382746	0.394673	0.397094	0.394673	0.405832	0.407047	0.409697	0.412121	0.392727	0.405832	0.389831	0.392252	0.387409	0.398542	0.431181	0.414752	0.406484	0.376671	0.405276	0.407674	0.410256	0.407589	0.421053	0.390361	0.381753	0.407814		0.124514	0.211111	0.105691	0.0960699
Alfalfa associated nucleorhabdovirus (HZ10-01, MG948563)	0.319202	0.319202	0.315461	0.32	0.3225	0.340399	0.340399	0.337905	0.320755	0.320755	0.315461	0.32419	0.336658	0.31625	0.326276	0.327522	0.321295	0.315	0.305868	0.327565	0.341085	0.315136	0.326805	0.324357	0.322139	0.305732	0.304459	0.317791	0.317848	0.311801	0.305106		0.126437	0.134454	0.116071
Apple rootstock virus A (MH778545)	0.373913	0.370186	0.378882	0.37858	0.374844	0.367702	0.370186	0.376398	0.393789	0.395031	0.390062	0.392547	0.371429	0.406484	0.376398	0.37764	0.385093	0.371571	0.365337	0.397277	0.394133	0.365099	0.376214	0.387136	0.398515	0.391089	0.40099	0.373924	0.371324	0.383951	0.425245	0.307985		0.123457	0.0792952
Maize fine streak virus (AY618417)	0.332877	0.332877	0.335616	0.345205	0.332877	0.346101	0.348837	0.340629	0.345205	0.341096	0.353425	0.352055	0.332877	0.355769	0.344733	0.340629	0.340629	0.346154	0.30854	0.319178	0.330567	0.33425	0.331053	0.329685	0.34349	0.333795	0.339335	0.34153	0.328338	0.299724	0.322449	0.336512	0.35124		0.104072
Taro vein chlorosis virus (AY674964)	0.337758	0.334808	0.327434	0.339233	0.339233	0.349558	0.348083	0.339233	0.340708	0.337758	0.337758	0.330383	0.339233	0.321586	0.359882	0.353982	0.345133	0.342183	0.310949	0.319767	0.336765	0.31918	0.343023	0.343023	0.305185	0.317979	0.317979	0.307803	0.303468	0.310651	0.331378	0.29233	0.289121	0.311377

## Sheet: G NT-AA
Table S2: Sequence comparisons of novel Sambucus betanucleorhabdoviruses 1 to 5 with selected isolates of member species of genus Betanucleorhabdovirus (ORF-glycoprotein: nt and aa p-distance analyses)
	SaBNV5-B78-27	SaBNV5-B160-296	SaBNV5-B160-295	SaBNV4-78-29	SaBVN4-B160-299	SaBNV3-B160-297	SaBNV3-B42	SaBNV3-B78-28	SaBNV2-B78-30	SaBNV2-B160-302	SaBNV2-B160-301	SaBNV2-B160-300	SaBNV1-B160-298	TBRV1-BER19ST2	TBRV2-09-50	TBRV2-SKO20ST2	TBRV2-OL20AT	TBRV2-BR	DYVV	BmV2	ZPNRV	SYVV	TarBRV1-TUR20SW	TarBRV1-PLE20SW	PYBNV1	BCaRV-Veloy	BCaRV-BcNRV1/KB1	SYNV-SYECG	PV-0052-SYNV	PBNV1	RhoDeV1-RDV1	AaNV	ApRVA	MFSV	TaVCV
B78-27 (PP711311)		0.990415	0.93131	0.824281	0.824281	0.839744	0.838141	0.839744	0.802885	0.801282	0.80609	0.802885	0.814103	0.686901	0.673633	0.673633	0.676849	0.673633	0.509646	0.495974	0.4687	0.466346	0.4176	0.416	0.416129	0.392628	0.398714	0.391935	0.390323	0.36901	0.323671	0.265239	0.286174	0.165812	0.168111
B160-296 (PP711312)	0.980952		0.926518	0.822684	0.822684	0.834936	0.833333	0.834936	0.801282	0.799679	0.804487	0.801282	0.8125	0.685304	0.670418	0.670418	0.673633	0.670418	0.508039	0.492754	0.467095	0.464744	0.4176	0.416	0.416129	0.391026	0.397106	0.390323	0.38871	0.370607	0.325282	0.263591	0.287781	0.165812	0.168111
B160-295 (PP711313)	0.855556	0.847619		0.814696	0.816294	0.830128	0.831731	0.833333	0.807692	0.80609	0.807692	0.80609	0.804487	0.683706	0.66881	0.672026	0.675241	0.672026	0.496785	0.494364	0.470305	0.461538	0.4128	0.4144	0.419355	0.394231	0.401929	0.391935	0.390323	0.367412	0.323671	0.257002	0.286174	0.169231	0.169844
B78-29 (PP711314)	0.740446	0.741507	0.733546		0.990415	0.798077	0.802885	0.802885	0.809295	0.807692	0.793269	0.791667	0.790064	0.683706	0.672026	0.680064	0.686495	0.684887	0.503215	0.518519	0.483146	0.480769	0.432	0.432	0.430645	0.408654	0.411576	0.398387	0.393548	0.373802	0.342995	0.263591	0.282958	0.179487	0.164645
B160-299 (PP711315)	0.740977	0.742038	0.735138	0.970899		0.794872	0.798077	0.799679	0.807692	0.80609	0.788462	0.786859	0.785256	0.675719	0.672026	0.680064	0.689711	0.684887	0.503215	0.518519	0.483146	0.480769	0.4288	0.4304	0.429032	0.405449	0.40836	0.395161	0.390323	0.372204	0.342995	0.263591	0.28135	0.177778	0.164645
B160-297 (PP711318)	0.754777	0.754246	0.752654	0.739915	0.737261		0.985577	0.990385	0.807692	0.80609	0.804487	0.8125	0.783654	0.676282	0.666129	0.670968	0.674194	0.672581	0.496774	0.495961	0.463768	0.472669	0.418941	0.420546	0.406149	0.403537	0.403226	0.383495	0.380259	0.378205	0.321486	0.269421	0.287097	0.169231	0.170139
B42 (PP711317)	0.752123	0.751592	0.7569	0.7431	0.742569	0.970807		0.985577	0.8125	0.810897	0.80609	0.814103	0.783654	0.676282	0.664516	0.669355	0.672581	0.672581	0.496774	0.494346	0.465378	0.474277	0.420546	0.422151	0.406149	0.406752	0.406452	0.383495	0.380259	0.376603	0.319871	0.267769	0.287097	0.165812	0.170139
B78-28 (PP711316)	0.746815	0.746285	0.753715	0.747346	0.744692	0.95966	0.960191		0.814103	0.8125	0.807692	0.817308	0.788462	0.679487	0.666129	0.670968	0.675806	0.675806	0.493548	0.491115	0.466989	0.474277	0.420546	0.423756	0.406149	0.405145	0.404839	0.383495	0.380259	0.375	0.321486	0.269421	0.287097	0.165812	0.170139
B78-30 (PP711319)	0.718684	0.71603	0.730361	0.721868	0.721868	0.732484	0.7362	0.732484		0.995192	0.955128	0.935897	0.785256	0.657051	0.666129	0.670968	0.683871	0.672581	0.48871	0.489499	0.470209	0.459807	0.40931	0.407705	0.406149	0.389068	0.391935	0.372168	0.372168	0.360577	0.324717	0.264463	0.274194	0.17094	0.171875
B160-302 (PP711310)	0.719214	0.717091	0.730892	0.725584	0.725053	0.735138	0.738323	0.7362	0.989384		0.953526	0.934295	0.785256	0.655449	0.662903	0.667742	0.680645	0.669355	0.490323	0.487884	0.468599	0.461415	0.40931	0.407705	0.407767	0.389068	0.391935	0.372168	0.372168	0.360577	0.323102	0.264463	0.274194	0.17265	0.171875
B160-301 (PP711320)	0.718684	0.717091	0.732484	0.719214	0.718153	0.737261	0.739384	0.733015	0.890127	0.891189		0.929487	0.785256	0.655449	0.666129	0.667742	0.679032	0.667742	0.491935	0.491115	0.465378	0.461415	0.404494	0.402889	0.412621	0.393891	0.396774	0.378641	0.378641	0.366987	0.326333	0.271074	0.277419	0.176068	0.168403
B160-300 (PP711321)	0.718684	0.719745	0.730361	0.730361	0.724522	0.737792	0.745223	0.742038	0.845541	0.845011	0.842357		0.782051	0.668269	0.666129	0.672581	0.682258	0.670968	0.482258	0.487884	0.466989	0.454984	0.40931	0.40931	0.407767	0.401929	0.404839	0.381877	0.381877	0.357372	0.324717	0.259504	0.279032	0.17265	0.173611
B160-298 (PP711309)	0.724522	0.725584	0.72293	0.722399	0.717622	0.723992	0.718153	0.72293	0.711783	0.708068	0.716561	0.714437		0.68109	0.674194	0.674194	0.680645	0.679032	0.504839	0.489499	0.466989	0.469453	0.426966	0.426966	0.423948	0.405145	0.406452	0.393204	0.393204	0.38141	0.332795	0.277686	0.280645	0.174359	0.164931
Tomato betanucleorhabdovirus 1 (BER19ST2, OL472119)	0.655538	0.653948	0.664547	0.670899	0.663492	0.660828	0.665605	0.665605	0.643843	0.644904	0.652335	0.647558	0.653928		0.711075	0.711075	0.714286	0.70305	0.502408	0.501608	0.491987	0.4512	0.421053	0.419458	0.415459	0.404153	0.405449	0.392915	0.391304	0.372611	0.326367	0.266447	0.275641	0.18942	0.183709
Tomato betanucleorhabdovirus 2 (09-50, OP441765)	0.65442	0.654952	0.657614	0.6496	0.6496	0.6464	0.648	0.6432	0.674133	0.6704	0.674133	0.664	0.656	0.675173		0.974318	0.953451	0.932584	0.508857	0.508857	0.496785	0.46463	0.395498	0.393891	0.401613	0.381643	0.389338	0.390953	0.387722	0.380417	0.325243	0.271382	0.273021	0.179181	0.180243
Tomato betanucleorhabdovirus 2 (SKO20ST2, OL472113)	0.658147	0.659212	0.662939	0.6624	0.659733	0.653867	0.656533	0.6496	0.682667	0.68	0.678933	0.670933	0.656533	0.679426	0.949495		0.958266	0.932584	0.505636	0.512077	0.495177	0.463023	0.403537	0.401929	0.404839	0.381643	0.389338	0.3958	0.390953	0.377207	0.323625	0.266447	0.276252	0.174061	0.17331
Tomato betanucleorhabdovirus 2 (BOL20AT, OL472116)	0.655485	0.657614	0.658147	0.656	0.6544	0.652267	0.652267	0.652267	0.673067	0.669333	0.668267	0.6624	0.657067	0.674641	0.898458	0.897927		0.94061	0.504026	0.510467	0.501608	0.467846	0.411576	0.413183	0.408065	0.383253	0.390953	0.402262	0.397415	0.378812	0.325243	0.271382	0.274637	0.177474	0.176776
Tomato betanucleorhabdovirus 2 (BR, OQ513467)	0.665602	0.660277	0.657614	0.662933	0.659733	0.664533	0.663467	0.659733	0.6736	0.6736	0.672	0.657067	0.670933	0.673578	0.850611	0.858054	0.857523		0.499195	0.505636	0.491961	0.467846	0.401929	0.403537	0.41129	0.378422	0.386107	0.392569	0.389338	0.373997	0.330097	0.268092	0.263328	0.174061	0.176776
Datura yellow vein virus (KM823531)	0.544533	0.544	0.549333	0.55953	0.557395	0.561132	0.562734	0.5622	0.54725	0.54992	0.554191	0.550454	0.555793	0.554076	0.557816	0.547645	0.550321	0.546039		0.714744	0.491987	0.487179	0.402244	0.400641	0.396135	0.393258	0.402576	0.410628	0.410628	0.4	0.336026	0.257002	0.280645	0.179181	0.171875
Bacopa monnieri virus 2 (India, BK014480)	0.549093	0.55016	0.554963	0.567842	0.56891	0.563568	0.5625	0.560363	0.548611	0.549145	0.544338	0.549145	0.543803	0.566098	0.554901	0.553294	0.546867	0.547938	0.694018		0.505618	0.485577	0.385233	0.385233	0.400966	0.402889	0.412238	0.387097	0.38871	0.408	0.325243	0.243822	0.279483	0.182594	0.173611
Zhuye pepper nucleorhabdovirus (ZPNu1, MH323437)	0.534859	0.533262	0.54231	0.549947	0.55526	0.536247	0.539979	0.539446	0.542111	0.542111	0.541045	0.552772	0.527719	0.540011	0.550214	0.553953	0.557158	0.544338	0.554198	0.561869		0.503975	0.389507	0.392687	0.380192	0.406051	0.402556	0.376997	0.381789	0.355556	0.325843	0.251634	0.257188	0.170648	0.170139
Sowthistle yellow vein virus (HWY65, MT185675)	0.517791	0.519384	0.516198	0.527572	0.532344	0.532979	0.530319	0.533511	0.516489	0.519149	0.52234	0.521809	0.525	0.521946	0.526119	0.53145	0.537313	0.536247	0.547669	0.548729	0.552286		0.385714	0.387302	0.385965	0.402536	0.403816	0.389776	0.388179	0.361769	0.298077	0.251223	0.287081	0.170648	0.154246
Taraxacum betanucleorhabdovirus 1 (TUR20SW, OL472121)	0.486501	0.484383	0.489148	0.49603	0.498147	0.508232	0.506107	0.501328	0.4923	0.491768	0.498672	0.494955	0.50239	0.494453	0.492545	0.494675	0.492013	0.494143	0.48909	0.474973	0.487869	0.477941		0.976959	0.539075	0.422713	0.424051	0.492038	0.495223	0.389408	0.3056	0.275693	0.287975	0.168367	0.183391
Taraxacum betanucleorhabdovirus 1 (PLE20SW, OL472118)	0.485971	0.483854	0.48756	0.4955	0.499735	0.503452	0.501859	0.498141	0.493362	0.492831	0.496017	0.493893	0.49761	0.489699	0.490415	0.49148	0.488818	0.492545	0.487493	0.473376	0.491034	0.476366	0.970483		0.539075	0.42429	0.424051	0.492038	0.495223	0.384735	0.304	0.274062	0.286392	0.168367	0.185121
Paris yunnanensis betanucleorhabdovirus 1 (2020MPV01, OL439478)	0.5077	0.508763	0.517791	0.509825	0.515666	0.50293	0.50293	0.500266	0.510389	0.511987	0.523708	0.511454	0.503996	0.489136	0.506944	0.51015	0.511218	0.513889	0.495996	0.497863	0.48538	0.493912	0.592202	0.590095		0.441786	0.4464	0.54386	0.547049	0.387917	0.320968	0.228758	0.294872	0.17094	0.1609
Black currant nucleorhabdovirus 1 (Veloy, MF543022)	0.490446	0.488323	0.484076	0.490446	0.48673	0.495208	0.490415	0.493078	0.492545	0.492013	0.496805	0.5	0.493078	0.467443	0.485059	0.490395	0.491462	0.491462	0.489362	0.494681	0.478398	0.479538	0.509395	0.505219	0.521142		0.970173	0.416933	0.420128	0.383412	0.330128	0.269168	0.299525	0.185374	0.17128
Black currant nucleorhabdovirus 1 (BcNRV1/KB1, OP352886)	0.484043	0.482979	0.487766	0.498936	0.49734	0.493597	0.487727	0.489861	0.502134	0.499466	0.5	0.506937	0.489861	0.468435	0.484492	0.487701	0.48984	0.486096	0.489339	0.495736	0.481521	0.480021	0.50523	0.5	0.518538	0.921956		0.427885	0.43109	0.383046	0.336013	0.265139	0.302067	0.180272	0.173611
Sonchus yellow net virus (SYECG, L32603)	0.490091	0.490091	0.499732	0.490627	0.495983	0.489522	0.487372	0.487372	0.480924	0.480924	0.494895	0.48576	0.474476	0.49706	0.485991	0.485453	0.484375	0.497845	0.489533	0.492217	0.472872	0.479597	0.583201	0.578975	0.581074	0.496563	0.500265		0.990446	0.378981	0.317742	0.236066	0.286859	0.179487	0.15917
Sonchus yellow net nucleorhabdovirus isolate (PV-0052, MT613317)	0.488484	0.489555	0.49759	0.491698	0.496518	0.491671	0.490059	0.491134	0.481999	0.480924	0.494358	0.486835	0.476088	0.491716	0.484375	0.485453	0.487069	0.494612	0.488996	0.490607	0.473936	0.481187	0.581616	0.579503	0.591175	0.498678	0.501855	0.962612		0.378981	0.314516	0.236066	0.286859	0.177778	0.1609
Picris betanucleorhabdovirus 1 (BOL20SW, OL472130)	0.469738	0.470809	0.473487	0.464094	0.465166	0.475551	0.474476	0.466953	0.463729	0.464267	0.464804	0.473939	0.463192	0.469017	0.480108	0.48172	0.479032	0.479032	0.469268	0.481263	0.460722	0.454545	0.477379	0.473739	0.477333	0.482378	0.485503	0.470933	0.48		0.357827	0.263415	0.290679	0.183673	0.17301
Rhododendron delavayi virus 1 (BK014301)	0.449468	0.448404	0.446277	0.457447	0.451596	0.44397	0.445037	0.445571	0.446638	0.44397	0.451974	0.457311	0.452508	0.450159	0.449492	0.453234	0.455371	0.443613	0.441786	0.451887	0.44415	0.431806	0.436939	0.433245	0.441676	0.467546	0.465362	0.446219	0.446752	0.47667		0.209226	0.275641	0.183533	0.163763
Alfalfa associated nucleorhabdovirus (HZ10-01, MG948563)	0.389666	0.389128	0.386437	0.397844	0.396226	0.401728	0.402268	0.406587	0.397948	0.397408	0.392009	0.399028	0.414147	0.399139	0.413644	0.412561	0.415809	0.413644	0.389491	0.397832	0.406789	0.416039	0.393029	0.393029	0.415186	0.419806	0.411003	0.405537	0.408795	0.419773	0.39407		0.239024	0.184165	0.189236
Apple rootstock virus A (MH778545)	0.430407	0.435225	0.43469	0.43576	0.438972	0.43985	0.439313	0.437701	0.43072	0.431257	0.433942	0.441461	0.434479	0.427962	0.431415	0.433029	0.433029	0.427649	0.430258	0.42221	0.410638	0.43129	0.422454	0.425587	0.420884	0.44784	0.444562	0.424906	0.422769	0.508136	0.427128	0.398058		0.17637	0.17331
Maize fine streak virus (AY618417)	0.378953	0.377228	0.366302	0.371478	0.369753	0.374353	0.370328	0.366878	0.370903	0.372628	0.366302	0.368028	0.385854	0.374856	0.375431	0.371412	0.371412	0.377727	0.374856	0.370413	0.370838	0.37156	0.385894	0.383601	0.369965	0.387708	0.385057	0.375361	0.38288	0.398393	0.377011	0.382539	0.367335		0.178253
Taro vein chlorosis virus (AY674964)	0.365172	0.368084	0.366919	0.365283	0.364699	0.374635	0.368206	0.371128	0.36879	0.368206	0.379895	0.376973	0.376973	0.384974	0.378567	0.383809	0.382062	0.378567	0.375146	0.371212	0.357558	0.372242	0.371743	0.368848	0.373837	0.385955	0.372822	0.378363	0.375439	0.384437	0.373403	0.344023	0.358677	0.36088

## Sheet: L NT-AA
Table S2: Sequence comparisons of novel Sambucus betanucleorhabdoviruses 1 to 5 with selected isolates of member species of genus Betanucleorhabdovirus (ORF-large protein: nt and aa p-distance analyses)
	SaBNV5-B78-27	SaBNV5-B160-296	SaBNV5-B160-295	SaBNV4-78-29	SaBVN4-B160-299	SaBNV3-B160-297	SaBNV3-B42	SaBNV3-B78-28	SaBNV2-B78-30	SaBNV2-B160-302	SaBNV2-B160-301	SaBNV2-B160-300	SaBNV1-B160-298	TBRV1-BER19ST2	TBRV2-09-50	TBRV2-SKO20ST2	TBRV2-OL20AT	TBRV2-BR	DYVV	BmV2	ZPNRV	SYVV	TarBRV1-TUR20SW	TarBRV1-PLE20SW	PYBNV1	BCaRV-Veloy	BCaRV-BcNRV1/KB1	SYNV-SYECG	PV-0052-SYNV	PBNV1	RhoDeV1-RDV1	AaNV	ApRVA	MFSV	TaVCV
B78-27 (PP711311)		0.995247	0.927757	0.840779	0.842606	0.838403	0.836977	0.836502	0.819867	0.821293	0.81749	0.810361	0.787548	0.688868	0.700761	0.697907	0.701713	0.69981	0.502868	0.499521	0.5	0.491371	0.448656	0.450576	0.444605	0.472902	0.472169	0.44129	0.439365	0.473381	0.445391	0.373883	0.40079	0.264583	0.245283
B160-296 (PP711312)	0.984654		0.928232	0.839829	0.840704	0.838403	0.836977	0.836502	0.821293	0.822719	0.819392	0.811787	0.784696	0.690771	0.702188	0.699334	0.70314	0.701237	0.50239	0.499042	0.500478	0.49185	0.450096	0.452015	0.444123	0.473381	0.472649	0.441771	0.439846	0.473861	0.447395	0.374379	0.401777	0.264583	0.245283
B160-295 (PP711313)	0.851448	0.851764		0.838403	0.840704	0.836502	0.83365	0.836027	0.819392	0.820342	0.815114	0.809411	0.780894	0.694101	0.698858	0.69648	0.699334	0.701237	0.504302	0.498563	0.500478	0.490412	0.451056	0.452975	0.44605	0.472902	0.471689	0.44129	0.43744	0.473381	0.445391	0.375372	0.400296	0.2625	0.243187
B78-29 (PP711314)	0.746559	0.744977	0.74735		0.987637	0.837452	0.835551	0.834125	0.806559	0.80751	0.802757	0.805133	0.77424	0.692674	0.705043	0.704091	0.705994	0.703616	0.510038	0.503831	0.495215	0.489453	0.443378	0.444338	0.437861	0.477218	0.475048	0.430703	0.429259	0.477698	0.441383	0.37289	0.401283	0.258333	0.236373
B160-299 (PP711315)	0.74731	0.745728	0.745886	0.967563		0.839753	0.838326	0.8369	0.808845	0.809796	0.802663	0.805516	0.773657	0.690624	0.704426	0.70395	0.704902	0.702523	0.509326	0.504552	0.495931	0.491127	0.44023	0.441191	0.438072	0.476488	0.474316	0.43091	0.429466	0.476967	0.442105	0.372081	0.401975	0.258989	0.237021
B160-297 (PP711318)	0.741022	0.740706	0.741971	0.730739	0.733861		0.982414	0.980989	0.805608	0.805133	0.800856	0.798954	0.770437	0.69981	0.703616	0.701237	0.702664	0.70647	0.505736	0.499042	0.5	0.488974	0.441459	0.442898	0.449904	0.473381	0.474568	0.434552	0.432628	0.473861	0.43988	0.371897	0.399309	0.263021	0.236897
B42 (PP711317)	0.741338	0.741813	0.739915	0.73153	0.733703	0.968834		0.979563	0.803232	0.802757	0.798004	0.797053	0.767586	0.698858	0.702664	0.700285	0.702188	0.706946	0.505736	0.498084	0.5	0.490412	0.440979	0.442418	0.450867	0.472902	0.474088	0.436477	0.434071	0.473381	0.438878	0.371897	0.397335	0.2625	0.235849
B78-28 (PP711316)	0.739915	0.740547	0.738807	0.729948	0.732278	0.956178	0.95507		0.804658	0.804183	0.79943	0.798004	0.770437	0.69981	0.705043	0.70314	0.704567	0.708373	0.506692	0.497126	0.500957	0.489933	0.440979	0.442418	0.449904	0.473381	0.474568	0.434552	0.432146	0.473861	0.436874	0.370407	0.399309	0.2625	0.237945
B78-30 (PP711319)	0.721247	0.720297	0.722987	0.718241	0.720886	0.70859	0.711122	0.709381		0.993346	0.951996	0.928232	0.769011	0.689819	0.708373	0.705994	0.705994	0.707897	0.49522	0.500958	0.497129	0.489453	0.445298	0.446257	0.433044	0.468106	0.46881	0.431184	0.430703	0.468585	0.43988	0.373386	0.396347	0.259375	0.243187
B160-302 (PP711310)	0.722038	0.721088	0.72362	0.716501	0.71962	0.707325	0.709856	0.708432	0.991773		0.953422	0.931084	0.770437	0.689343	0.708373	0.705994	0.705519	0.707897	0.496176	0.501437	0.497129	0.488974	0.445777	0.446737	0.432081	0.468585	0.46929	0.431184	0.430703	0.469065	0.440381	0.373386	0.396347	0.258854	0.243711
B160-301 (PP711320)	0.722512	0.721879	0.723936	0.714602	0.717247	0.706692	0.710489	0.708749	0.890998	0.891631		0.925856	0.764734	0.688868	0.703616	0.70314	0.701713	0.704091	0.496654	0.503831	0.497608	0.486577	0.449136	0.450096	0.43738	0.470024	0.46929	0.432146	0.432146	0.470504	0.439379	0.375372	0.398322	0.256771	0.244235
B160-300 (PP711321)	0.719981	0.720297	0.719665	0.716026	0.717722	0.711438	0.711754	0.711122	0.842905	0.845594	0.839108		0.766635	0.693625	0.708373	0.707897	0.706946	0.711227	0.493786	0.500958	0.495215	0.483221	0.444338	0.444338	0.433044	0.473381	0.470729	0.427334	0.427334	0.473861	0.437375	0.376365	0.39388	0.256771	0.244759
B160-298 (PP711309)	0.700522	0.699098	0.69894	0.697042	0.696044	0.698307	0.698624	0.698465	0.690397	0.691346	0.68929	0.693087		0.696004	0.704567	0.703616	0.701237	0.699334	0.508604	0.497605	0.496651	0.486577	0.452015	0.453455	0.437861	0.473381	0.472169	0.432628	0.43359	0.473861	0.43988	0.377358	0.40227	0.267188	0.242138
Tomato betanucleorhabdovirus 1 (BER19ST2, OL472119)	0.659012	0.659645	0.657111	0.653627	0.652463	0.656794	0.656319	0.653944	0.647292	0.646341	0.6465	0.647292	0.655686		0.714082	0.714082	0.713606	0.711227	0.500717	0.496169	0.497846	0.486564	0.447912	0.447432	0.437801	0.462314	0.461095	0.429672	0.430154	0.462794	0.443387	0.373075	0.402469	0.252215	0.240692
Tomato betanucleorhabdovirus 2 (09-50, OP441765)	0.657903	0.659012	0.654102	0.657428	0.659275	0.654736	0.655369	0.655211	0.658378	0.658378	0.659487	0.657428	0.656953	0.667511		0.980504	0.963386	0.934379	0.509326	0.504789	0.504069	0.488484	0.454153	0.454633	0.43973	0.479117	0.481268	0.433526	0.432081	0.480077	0.438878	0.371585	0.397037	0.255341	0.240168
Tomato betanucleorhabdovirus 2 (SKO20ST2, OL472113)	0.656003	0.656478	0.656478	0.654736	0.65579	0.657586	0.658061	0.655211	0.657428	0.656636	0.657586	0.655211	0.659804	0.666244	0.956474		0.963386	0.932002	0.509326	0.503831	0.502154	0.488004	0.452232	0.452712	0.438284	0.479117	0.481268	0.433526	0.432563	0.480077	0.438878	0.371088	0.397037	0.255862	0.240692
Tomato betanucleorhabdovirus 2 (BOL20AT, OL472116)	0.65727	0.658695	0.656636	0.657111	0.659433	0.655686	0.655686	0.65331	0.656478	0.657111	0.654894	0.655844	0.655844	0.66371	0.904717	0.905033		0.938659	0.511239	0.507663	0.503112	0.485125	0.453193	0.453673	0.440694	0.478637	0.480788	0.431599	0.430636	0.479597	0.440882	0.369101	0.397531	0.25482	0.239119
Tomato betanucleorhabdovirus 2 (BR, OQ513467)	0.655844	0.657428	0.648242	0.656794	0.657057	0.658378	0.661071	0.659487	0.652677	0.652518	0.65236	0.655527	0.655369	0.664819	0.849636	0.851852	0.853435		0.503587	0.501437	0.499761	0.479367	0.447432	0.447912	0.438766	0.479117	0.480307	0.432081	0.431599	0.479117	0.437876	0.369598	0.397531	0.257947	0.239119
Datura yellow vein virus (KM823531)	0.54631	0.546788	0.540252	0.548382	0.548629	0.545831	0.546469	0.54886	0.539455	0.541049	0.540411	0.545831	0.550136	0.537885	0.54902	0.549498	0.54615	0.54886		0.677942	0.494732	0.490874	0.458614	0.458133	0.443478	0.489658	0.487488	0.433124	0.429744	0.49062	0.440321	0.373016	0.40455	0.259124	0.239748
Bacopa monnieri virus 2 (India, BK014480)	0.542046	0.541727	0.534865	0.548907	0.548995	0.539173	0.539971	0.542365	0.539173	0.539493	0.53694	0.536461	0.54061	0.543364	0.546528	0.546528	0.548444	0.543974	0.659895		0.503118	0.499759	0.468208	0.467245	0.437561	0.491566	0.48891	0.437833	0.437349	0.490602	0.433801	0.373386	0.400198	0.258351	0.232509
Zhuye pepper nucleorhabdovirus (ZPNu1, MH323437)	0.533333	0.534765	0.528719	0.527924	0.52578	0.534288	0.535084	0.533174	0.526492	0.527765	0.53222	0.528719	0.534288	0.530966	0.545194	0.544398	0.545831	0.539624	0.535258	0.543958		0.526291	0.458553	0.458074	0.436538	0.488974	0.492086	0.445459	0.443056	0.489453	0.441324	0.360794	0.394283	0.264121	0.233561
Sowthistle yellow vein virus (HWY65, MT185675)	0.532248	0.530651	0.526022	0.523467	0.526904	0.536398	0.537516	0.533844	0.532886	0.533365	0.536877	0.530651	0.53129	0.53588	0.535144	0.538339	0.536422	0.53147	0.53612	0.538659	0.552686		0.467438	0.466956	0.454985	0.488686	0.488921	0.4294	0.4294	0.489649	0.446402	0.375124	0.401684	0.259027	0.246178
Taraxacum betanucleorhabdovirus 1 (TUR20SW, OL472121)	0.505376	0.50666	0.50987	0.505537	0.504655	0.507463	0.509549	0.508265	0.507302	0.507302	0.513722	0.507463	0.502809	0.505945	0.499679	0.499839	0.499036	0.498072	0.507499	0.509766	0.505991	0.510056		0.98721	0.491404	0.461946	0.466506	0.47042	0.46708	0.462428	0.435023	0.374502	0.392892	0.25798	0.245781
Taraxacum betanucleorhabdovirus 1 (PLE20SW, OL472118)	0.504895	0.505537	0.50987	0.508426	0.508507	0.507302	0.509389	0.509228	0.507944	0.508265	0.511796	0.506018	0.505376	0.506427	0.498554	0.498554	0.49759	0.496787	0.507983	0.511864	0.50663	0.509895	0.963909		0.490449	0.462909	0.46747	0.470897	0.467557	0.463391	0.435023	0.375	0.393386	0.257457	0.244726
Paris yunnanensis betanucleorhabdovirus 1 (2020MPV01, OL439478)	0.514025	0.515307	0.514506	0.509857	0.510099	0.513704	0.512903	0.512903	0.510338	0.508415	0.513223	0.512582	0.5113	0.50377	0.511468	0.514675	0.512751	0.511468	0.509325	0.514566	0.507995	0.513644	0.523748	0.524551		0.450772	0.453404	0.494983	0.492117	0.451255	0.436683	0.377745	0.402475	0.253943	0.255151
Black currant nucleorhabdovirus 1 (Veloy, MF543022)	0.521628	0.523543	0.518436	0.522107	0.525702	0.522586	0.523065	0.520511	0.520351	0.520351	0.523065	0.520032	0.515563	0.52381	0.53114	0.531779	0.532258	0.533536	0.529873	0.528157	0.53448	0.535337	0.511956	0.512117	0.517125		0.970994	0.447445	0.447927	0.998099	0.459799	0.368159	0.412026	0.252224	0.226435
Black currant nucleorhabdovirus 1 (BcNRV1/KB1, OP352886)	0.51804	0.519955	0.516443	0.523308	0.524669	0.527139	0.52682	0.524266	0.521392	0.521711	0.523467	0.519955	0.519157	0.522774	0.532982	0.53426	0.5341	0.535218	0.532201	0.525513	0.538547	0.537822	0.514125	0.515891	0.518329	0.914715		0.447178	0.447178	0.971945	0.458522	0.368342	0.411243	0.254317	0.228015
Sonchus yellow net virus (SYECG, L32603)	0.500642	0.499839	0.50273	0.501285	0.501687	0.495503	0.495503	0.4947	0.498554	0.499839	0.500161	0.494218	0.488917	0.499598	0.493809	0.490593	0.494613	0.497025	0.497337	0.496123	0.496963	0.490745	0.563468	0.561392	0.523267	0.508507	0.504415		0.97539	0.448409	0.434761	0.368184	0.395545	0.26183	0.232558
Sonchus yellow net nucleorhabdovirus isolate (PV-0052, MT613317)	0.496788	0.496788	0.501606	0.499679	0.500723	0.496306	0.496306	0.495663	0.498394	0.499679	0.500321	0.496627	0.490524	0.499598	0.491397	0.489629	0.492201	0.49397	0.498951	0.498384	0.498082	0.495252	0.565065	0.563787	0.525834	0.511557	0.509231	0.961896		0.448891	0.434257	0.364682	0.395545	0.26183	0.233615
Picris betanucleorhabdovirus 1 (BOL20SW, OL472130)	0.521468	0.523703	0.518276	0.522107	0.525862	0.521149	0.521628	0.519234	0.519553	0.519553	0.522107	0.519872	0.516361	0.523969	0.530981	0.531619	0.532577	0.533855	0.530034	0.528638	0.534321	0.534698	0.512759	0.512759	0.517446	0.996203	0.915348	0.508507	0.511075		0.460302	0.368657	0.411533	0.252224	0.226962
Rhododendron delavayi virus 1 (BK014301)	0.512256	0.511422	0.503919	0.50642	0.507505	0.509088	0.509255	0.510422	0.507254	0.507254	0.502585	0.505586	0.501251	0.509431	0.514853	0.520027	0.512183	0.511849	0.50787	0.504441	0.511907	0.51431	0.495714	0.495041	0.502177	0.525517	0.526606	0.50084	0.501008	0.52485		0.367243	0.410833	0.26535	0.238045
Alfalfa associated nucleorhabdovirus (HZ10-01, MG948563)	0.477682	0.477015	0.475683	0.478181	0.478594	0.475017	0.47485	0.471519	0.475516	0.475683	0.47535	0.481013	0.476016	0.476738	0.467167	0.470833	0.4685	0.473167	0.46514	0.472539	0.468495	0.465655	0.471218	0.470884	0.477326	0.471402	0.470647	0.462991	0.464829	0.472403	0.485272		0.381599	0.255839	0.239084
Apple rootstock virus A (MH778545)	0.482396	0.483547	0.482066	0.48947	0.489222	0.486015	0.485028	0.484699	0.48256	0.481902	0.483383	0.485192	0.485522	0.487158	0.482146	0.482804	0.483791	0.485931	0.488115	0.484212	0.482956	0.482588	0.482326	0.482491	0.490921	0.488951	0.487218	0.479287	0.481102	0.488951	0.497402	0.475802		0.257022	0.243733
Maize fine streak virus (AY618417)	0.403816	0.402241	0.399965	0.409417	0.408263	0.414668	0.416594	0.413093	0.407842	0.408367	0.407842	0.408542	0.414318	0.403048	0.400035	0.402138	0.400385	0.400736	0.398068	0.401583	0.410499	0.405695	0.398842	0.396385	0.410517	0.398596	0.398596	0.40503	0.405909	0.399298	0.419753	0.419599	0.415788		0.253796
Taro vein chlorosis virus (AY674964)	0.40675	0.407101	0.408332	0.410793	0.408931	0.415011	0.41009	0.414133	0.404816	0.405168	0.409738	0.41009	0.407277	0.397853	0.398523	0.397819	0.399578	0.401688	0.396999	0.395086	0.389825	0.386801	0.390154	0.389271	0.397123	0.391718	0.391013	0.390782	0.390076	0.392247	0.393028	0.395255	0.390476	0.40224
